# Supplementary material for: Scientometric evaluation of highly cited scientists in the field of forensic science and legal medicine
Source: Int J Legal Med. 2021 Jan 2;135(2):701–7. doi: 10.1007/s00414-020-02491-x (PMC7870596; doi:10.1007/s00414-020-02491-x)
Supplement: Supplementary file 1 — (XLSX 93.2 kb) [file 414_2020_2491_MOESM1_ESM.xlsx]

## Sheet: Sheet1
authfull	inst_name	cntry	np6019	firstyr	lastyr	rank (ns)	nc9619 (ns)	h19 (ns)	hm19 (ns)	nps (ns)	ncs (ns)	cpsf (ns)	ncsf (ns)	npsfl (ns)	ncsfl (ns)	c (ns)	npciting (ns)	cprat (ns)	np6019 cited9619 (ns)	self%	rank	nc9619	h19	hm19	nps	ncs	cpsf	ncsf	npsfl	ncsfl	c	npciting	cprat	np6019 cited9619	np6019_d	nc9619_d	sm-subfield-1	sm-subfield-1-frac	sm-subfield-2	sm-subfield-2-frac	sm-field	sm-field-frac	rank sm-subfield-1	rank sm-subfield-1 (ns)	sm-subfield-1 count
Kintz, Pascal	Institut de Médecine Légale de Strasbourg	fra	500	1988	2020	10321	8834	49	33.1912	64	983	259	4527	340	6197	4.14739	5116	1.72674	381	0.1133	9770	9963	52	36.5079	64	1150	259	5209	340	7059	4.20453	5439	1.83177	406	3	95	Legal & Forensic Medicine	0.529617	Analytical Chemistry	0.289199	Clinical Medicine	0.665505	1	1	10158
Gill, Peter	Universitetet i Oslo	nor	188	1989	2020	16824	9890	57	22.1178	12	470	61	3170	129	6846	4.0168	5637	1.75448	177	0.1432	16033	11543	60	24.5351	12	508	61	3811	129	7820	4.07438	6081	1.89821	179	0	48	Legal & Forensic Medicine	0.818898	Neurology & Neurosurgery	0.0393701	Clinical Medicine	0.889764	3	2	10158
Kayser, Manfred	Erasmus MC	nld	283	1995	2020	19499	14225	65	18.8708	13	247	45	2652	153	7374	3.97409	9607	1.48069	252	0.2175	16571	18179	73	21.5045	13	271	45	3298	153	9085	4.06552	11246	1.61649	256	0	55	Legal & Forensic Medicine	0.323529	Genetics & Heredity	0.277311	Clinical Medicine	0.44958	4	3	10158
Drummer, Olaf H.	Monash University	aus	285	1976	2020	19623	7350	45	26.9645	37	794	88	2070	199	4805	3.97237	5819	1.2631	234	0.0818	21472	8005	47	27.3812	37	851	88	2251	199	5244	3.99281	6110	1.31015	236	0	77	Legal & Forensic Medicine	0.510345	Analytical Chemistry	0.124138	Clinical Medicine	0.689655	6	4	10158
Jones, A. W.	Linköpings universitet	swe	294	1974	2019	20065	4460	36	28.2333	108	1315	218	3146	265	4041	3.96598	2916	1.52949	254	0.1814	17760	5448	39	31.1	108	1563	218	3845	265	4938	4.04616	3131	1.74002	264	5	89	Legal & Forensic Medicine	0.414286	Analytical Chemistry	0.171429	Clinical Medicine	0.642857	5	5	10158
Byard, Roger W.	The University of Adelaide	aus	887	1985	2020	20467	7892	35	22.8252	202	780	497	3539	809	5915	3.95967	6492	1.21565	722	0.3145	9954	11512	44	30.5014	202	1481	497	5715	809	9102	4.19966	7346	1.56711	794	0	73	Legal & Forensic Medicine	0.822496	Pediatrics	0.0738137	Clinical Medicine	0.984183	2	6	10158
Butler, John M.	National Institute of Standards and Technology	usa	144	1994	2020	22795	6317	47	21.8608	21	922	55	2270	95	3893	3.92818	4300	1.46907	131	0.1498	23077	7430	49	23.7678	21	965	55	2548	95	4414	3.9722	4726	1.57215	135	0	22	Legal & Forensic Medicine	0.59322	Analytical Chemistry	0.169492	Clinical Medicine	0.669492	8	7	10158
Budowle, Bruce	University of North Texas Health Science Center	usa	566	1981	2020	24019	11841	55	24.4404	22	85	130	3380	347	7312	3.91321	7431	1.59346	507	0.1653	21942	14186	60	26.9674	22	101	130	3962	347	8666	3.98658	8095	1.75244	518	0	57	Legal & Forensic Medicine	0.757333	General & Internal Medicine	0.032	Clinical Medicine	0.848	7	8	10158
Brinkmann, Bernd	Institute of Forensic Genetics	deu	455	1969	2015	27591	8485	44	24.7755	19	335	104	1574	344	5050	3.87185	6293	1.34832	377	0.1379	28406	9842	48	25.9082	19	353	104	1716	344	5656	3.91175	6895	1.42741	386	32	225	Legal & Forensic Medicine	0.668161	Genetics & Heredity	0.0538117	Clinical Medicine	0.843049	10	9	10158
Madea, B.	Universität Bonn	deu	730	1984	2020	27949	7279	43	26.9163	55	352	178	1229	591	5772	3.86736	5569	1.30706	559	0.1805	24212	8882	46	29.5996	55	461	178	1618	591	6995	3.95814	6150	1.44423	614	135	351	Legal & Forensic Medicine	0.624113	Criminology	0.184397	Clinical Medicine	0.700355	9	10	10158
Mitchell, R. John	La Trobe University	aus	378	1964	2020	40591	8272	49	24.9605	20	120	92	1323	193	3130	3.75139	6575	1.2581	312	0.1806	38342	10095	53	28.6446	20	126	92	1532	193	3659	3.82068	7415	1.36143	324	0	65	Legal & Forensic Medicine	0.176707	Forestry	0.140562	Clinical Medicine	0.24498	11	11	10158
Musshoff, F.	Forensic Toxicological Centre	deu	238	1991	2020	52834	4819	35	19.6138	7	129	110	2265	154	3597	3.66256	3957	1.21784	203	0.1048	54459	5383	38	21.1972	7	137	110	2479	154	3976	3.70599	4253	1.26569	215	32	130	Legal & Forensic Medicine	0.537313	Analytical Chemistry	0.218905	Clinical Medicine	0.651741	13	12	10158
Ubelaker, Douglas H.	Smithsonian National Museum of Natural History	usa	147	1969	2020	55271	2723	29	20.9083	55	618	93	1412	121	2120	3.64675	2131	1.2778	118	0.0938	58483	3005	31	21.9083	55	667	93	1542	121	2326	3.68133	2244	1.33913	121	0	14	Legal & Forensic Medicine	0.654762	Archaeology	0.154762	Clinical Medicine	0.702381	14	13	10158
Işcan, M. Yaşar	Istanbul Üniversitesi	tur	66	1983	2011	58492	3449	31	17.7667	13	273	32	1982	50	2829	3.62712	1931	1.78612	60	0.0653	66034	3690	31	18.6	13	286	32	2079	50	3024	3.63974	2006	1.83948	61	1	54	Legal & Forensic Medicine	0.794118	Archaeology	0.0882353	Clinical Medicine	0.823529	16	14	10158
Pounder, Derrick	University of Dundee	gbr	171	1980	2019	63551	2639	28	18.7854	51	464	91	1358	151	2358	3.59806	1912	1.38023	148	0.0622	72856	2814	28	19.2854	51	486	91	1419	151	2472	3.6048	2021	1.39238	149	0	30	Legal & Forensic Medicine	0.66	Analytical Chemistry	0.18	Clinical Medicine	0.76	19	15	10158
Pragst, Fritz	Charité – Universitätsmedizin Berlin	deu	138	1968	2020	66354	3879	36	15.883	10	188	48	1527	92	2653	3.58211	2696	1.4388	126	0.1309	70751	4463	39	16.2814	10	193	48	1652	92	2997	3.61529	2926	1.52529	129	4	39	Legal & Forensic Medicine	0.41573	Analytical Chemistry	0.202247	Clinical Medicine	0.640449	17	16	10158
Parson, Walther	Medizinische Universitat Innsbruck	aut	334	1997	2019	67310	9287	49	20.5199	6	23	31	1167	151	3227	3.5773	6476	1.43406	315	0.2506	53102	12392	60	23.7882	6	29	31	1542	151	4352	3.71446	7653	1.61923	318	0	56	Legal & Forensic Medicine	0.557325	Genetics & Heredity	0.066879	Clinical Medicine	0.716561	12	17	10158
Stuart, Barbara	Centre for Forensic Science - University of Technology Sydney	aus	106	1991	2019	72099	2363	20	15.1417	18	1289	36	1416	57	1732	3.55225	1987	1.18923	98	0.1376	72805	2740	23	16.7512	18	1302	36	1496	57	1868	3.60511	2122	1.29123	101	0	25	Legal & Forensic Medicine	0.284091	Physical Chemistry	0.136364	Chemistry	0.386364	18	18	10158
Evett, Ian	Principal Forensic Services Ltd	gbr	114	1973	2020	73279	2780	29	17.4317	22	454	57	1131	83	1634	3.54647	1752	1.58676	101	0.1186	76267	3154	30	18.8817	22	482	57	1269	83	1855	3.58811	1858	1.69752	102	0	7	Legal & Forensic Medicine	0.882353	Statistics & Probability	0.0784314	Clinical Medicine	0.882353	22	19	10158
Püschel, Klaus	Universitätsklinikum Hamburg-Eppendorf und Medizinische Fakultät	deu	841	1977	2020	75022	6990	36	19.923	28	91	121	570	462	2807	3.53749	6013	1.16248	631	0.184	65624	8566	41	22.7387	28	122	121	697	462	3343	3.64184	6876	1.24578	687	120	350	Legal & Forensic Medicine	0.394481	Criminology	0.131494	Clinical Medicine	0.746753	15	20	10158
Skopp, G.	Forensic Toxicological Centre	deu	184	1984	2020	79528	3039	31	17.6099	15	229	64	1129	107	1745	3.51512	2334	1.30206	146	0.1145	85381	3432	33	18.0028	15	240	64	1258	107	1930	3.54585	2506	1.36951	151	43	109	Legal & Forensic Medicine	0.482993	Criminology	0.14966	Clinical Medicine	0.673469	24	21	10158
Roewer, Lutz	Charité – Universitätsmedizin Berlin	deu	130	1989	2020	80299	5701	40	12.2597	5	157	27	912	63	2328	3.51156	3257	1.75038	118	0.2199	75704	7308	43	13.0868	5	173	27	1177	63	2990	3.59077	3743	1.95244	121	1	45	Legal & Forensic Medicine	0.646465	Genetics & Heredity	0.161616	Clinical Medicine	0.686869	20	22	10158
McCormick, William F.	The University of Tennessee, Knoxville	usa	103	1961	2000	84037	2169	23	17.0333	8	392	34	1256	82	1989	3.4947	1837	1.18073	85	0.0023	101202	2174	23	17.0333	8	393	34	1257	82	1994	3.48105	1841	1.18088	85	1	14	Legal & Forensic Medicine	0.8	Analytical Chemistry	0.2	Clinical Medicine	0.8	35	23	10158
Tsokos, M.	Charité – Universitätsmedizin Berlin	deu	363	1996	2020	84268	3441	29	17.6671	22	147	88	1104	244	2184	3.49352	2909	1.18288	296	0.2051	75996	4329	33	19.7365	22	175	88	1348	244	2710	3.58942	3397	1.27436	314	32	148	Legal & Forensic Medicine	0.652568	Criminology	0.102719	Clinical Medicine	0.854985	21	24	10158
Milroy, Christopher M.	University of Ottawa, Canada	can	117	1989	2020	85289	2033	26	17.5595	38	375	66	1200	93	1549	3.48895	1784	1.13957	88	0.0734	92617	2194	28	17.8095	38	412	66	1280	93	1670	3.51517	1879	1.16764	94	0	24	Legal & Forensic Medicine	0.677966	Pathology	0.0847458	Clinical Medicine	1	26	25	10158
Jantz, Richard L.	The University of Tennessee, Knoxville	usa	118	1968	2018	86888	2683	28	18.8111	14	203	51	833	95	2121	3.48183	1807	1.48478	102	0.0707	94942	2887	29	19.5611	14	221	51	907	95	2260	3.50579	1884	1.53238	104	0	18	Legal & Forensic Medicine	0.4	Anthropology	0.3	Clinical Medicine	0.4	28	26	10158
Goff, M. L.	Chaminade University of Honolulu	usa	51	1986	2015	91101	2694	31	14.9929	6	227	20	820	36	2143	3.46315	1489	1.80927	49	0.0649	103320	2881	31	15.669	6	230	20	873	36	2255	3.47292	1539	1.87199	49	0	25	Legal & Forensic Medicine	0.545455	Entomology	0.136364	Clinical Medicine	0.636364	37	27	10158
Lynnerup, Niels	Københavns Universitet	dnk	200	1976	2020	91269	4126	29	15.1458	15	264	43	741	113	1501	3.46258	3498	1.17953	163	0.1538	93915	4876	30	16.7098	15	283	43	815	113	1695	3.50982	3955	1.23287	172	0	22	Legal & Forensic Medicine	0.319767	Archaeology	0.174419	Clinical Medicine	0.459302	27	28	10158
Thali, Michael	University of Zurich	che	416	1999	2020	93594	6380	42	18.5041	8	11	44	1455	131	2970	3.4531	2969	2.14887	328	0.2895	76916	8979	52	20.9422	8	12	44	2005	131	4088	3.58498	3410	2.63314	354	4	62	Legal & Forensic Medicine	0.743455	Nuclear Medicine & Medical Imaging	0.164921	Clinical Medicine	0.955497	23	29	10158
Krous, Henry F.	UC San Diego School of Medicine	usa	225	1973	2019	96764	4033	30	15.7076	16	89	79	1039	149	2151	3.44046	3055	1.32013	182	0.1861	88025	4955	34	16.6819	16	114	79	1337	149	2690	3.53469	3393	1.46036	189	0	19	Legal & Forensic Medicine	0.316327	Pediatrics	0.234694	Clinical Medicine	0.94898	25	30	10158
Sijen, Titia	Netherlands Forensic Institute - NFI	nld	94	1993	2020	97144	5172	31	10.5501	1	65	8	2033	57	2833	3.43895	4150	1.24627	79	0.1135	100416	5834	35	11.1503	1	72	8	2098	57	3100	3.48402	4424	1.31872	84	0	17	Legal & Forensic Medicine	0.804348	Developmental Biology	0.119565	Clinical Medicine	0.815217	33	31	10158
Hanzlick, Randy L.	Emory University School of Medicine	usa	205	1983	2017	104116	2262	23	15.5246	81	412	136	883	179	1175	3.41184	1900	1.19053	150	0.1293	105977	2598	24	16.7151	81	471	136	1009	179	1333	3.46287	2103	1.23538	171	0	15	Legal & Forensic Medicine	0.522124	General & Internal Medicine	0.256637	Clinical Medicine	0.911504	39	32	10158
Liversidge, Helen M.	Barts and The London School of Medicine and Dentistry	gbr	59	1993	2019	105067	1998	23	14.8429	12	317	28	997	47	1640	3.4083	1222	1.63502	49	0.0951	107637	2208	25	15.6838	12	366	28	1120	47	1810	3.45678	1288	1.71429	53	0	29	Legal & Forensic Medicine	0.294118	Dentistry	0.235294	Clinical Medicine	0.529412	40	33	10158
Karch, Steven B.	Royal College of Physicians, London	gbr	80	1972	2013	106432	1755	23	14.7802	30	345	53	1132	65	1420	3.403	1480	1.18581	68	0.0802	117061	1908	25	15.0302	30	352	53	1179	65	1511	3.42317	1570	1.21529	68	0	10	Legal & Forensic Medicine	0.621622	General & Internal Medicine	0.135135	Clinical Medicine	0.972973	44	34	10158
Emery, J. L.	University of Sheffield	gbr	212	1947	2014	106895	1800	21	16.254	77	318	147	968	250	1656	3.40126	1509	1.19284	147	0.0083	125535	1815	21	16.754	77	318	147	970	250	1664	3.39449	1513	1.1996	147	0	2	Legal & Forensic Medicine	1		270	Clinical Medicine	1	45	35	10158
Morling, N.	University of Copenhagen, Faculty of Health Sciences	dnk	426	1976	2020	107213	6901	44	15.889	12	28	34	348	260	3224	3.40004	4682	1.47394	347	0.2323	95653	8989	51	18.5817	12	33	34	378	260	4159	3.50281	5490	1.63734	364	0	20	Legal & Forensic Medicine	0.629032	Neurology & Neurosurgery	0.0870968	Clinical Medicine	0.841935	29	36	10158
Carracedo, Ángel	Universidad de Santiago de Compostela	esp	740	1982	2020	108069	18929	63	20.9328	5	0	37	692	237	4355	3.39686	14260	1.32742	635	0.2328	98528	24673	75	23.9434	5	0	37	817	237	5533	3.49123	17000	1.45135	660	2	116	Legal & Forensic Medicine	0.351911	Genetics & Heredity	0.122611	Clinical Medicine	0.716561	31	37	10158
Mørland, J.	Norwegian Institute of Public Health	nor	423	1965	2020	108452	4772	36	19.2635	46	75	70	173	312	3119	3.39543	3551	1.34385	319	0.2074	98260	6021	43	21.5968	46	79	70	208	312	4039	3.49229	3938	1.52895	328	3	40	Legal & Forensic Medicine	0.194872	Pharmacology & Pharmacy	0.158974	Clinical Medicine	0.630769	30	38	10158
Anderson, Gail S.	Simon Fraser University	can	52	1988	2020	109239	1722	21	14.1167	12	447	23	1023	46	1464	3.39265	1240	1.38871	46	0.0961	115519	1905	22	15.0269	12	490	23	1104	46	1609	3.42865	1317	1.44647	49	0	10	Legal & Forensic Medicine	0.75	Entomology	0.138889	Clinical Medicine	0.777778	42	39	10158
Krishan, Kewal	Panjab University	ind	158	1997	2020	110262	3323	26	11.9014	11	310	58	963	96	1103	3.38889	2492	1.33347	109	0.2458	99933	4406	27	12.961	11	415	58	1242	96	1419	3.48588	2952	1.49255	124	3	65	Legal & Forensic Medicine	0.519608	General & Internal Medicine	0.0980392	Clinical Medicine	0.813725	32	40	10158
Smialek, John E.	Office of Chief Medical Examiner	usa	163	1975	2006	116769	8301	40	17.9708	5	36	20	211	100	2058	3.36556	7261	1.14323	151	0.073	135593	8955	41	17.9708	5	36	20	213	100	2109	3.36288	7605	1.17751	151	0	33	Legal & Forensic Medicine	0.416667	Cardiovascular System & Hematology	0.152778	Clinical Medicine	0.805556	51	41	10158
Kondo, Toshikazu	Wakayama Medical University	jpn	176	1992	2020	118673	4601	33	13.4213	3	94	22	509	97	1618	3.35889	3970	1.15894	155	0.144	110794	5375	38	14.2614	3	110	22	653	97	2046	3.44524	4193	1.2819	160	2	43	Legal & Forensic Medicine	0.52	Immunology	0.113333	Clinical Medicine	0.846667	41	42	10158
Betz, Peter	Friedrich-Alexander-Universität Erlangen-Nürnberg	deu	115	1991	2016	119515	1902	26	13.8286	6	155	56	1048	87	1643	3.35598	1445	1.31626	103	0.0708	134160	2047	26	14.2214	6	164	56	1109	87	1742	3.3673	1520	1.34671	106	10	43	Legal & Forensic Medicine	0.786885	Oncology & Carcinogenesis	0.0655738	Clinical Medicine	0.934426	48	43	10158
Penttilä, Antti	Helsingin Yliopisto	fin	286	1966	2020	121033	4871	38	17.9771	16	49	80	440	141	1123	3.35076	4245	1.14747	207	0.1495	125822	5727	41	18.9486	16	49	80	506	141	1275	3.39349	4728	1.21129	214	3	53	Legal & Forensic Medicine	0.183099	Cardiovascular System & Hematology	0.183099	Clinical Medicine	0.514085	46	44	10158
Phillips, C.	Universidad de Santiago de Compostela	esp	175	1989	2020	121851	3628	34	11.3437	10	133	41	862	49	1033	3.34783	2307	1.57261	152	0.2632	100563	4924	41	12.9074	10	164	41	1174	49	1418	3.48345	2775	1.77441	161	0	18	Legal & Forensic Medicine	0.683544	Neurology & Neurosurgery	0.0696203	Clinical Medicine	0.810127	34	45	10158
Karger, B.	Universitätsklinikum Münster	deu	86	1995	2020	123772	1810	25	13.9982	6	147	55	1257	63	1333	3.34125	1344	1.34673	83	0.0945	134446	1999	25	14.9482	6	164	55	1331	63	1412	3.36646	1475	1.35525	84	4	87	Legal & Forensic Medicine	0.860759	Criminology	0.0379747	Clinical Medicine	0.936709	50	46	10158
Solheim, Tore	Universitetet i Oslo	nor	67	1972	2018	124069	1705	24	14.3417	18	370	27	549	45	1284	3.34027	1031	1.65373	54	0.0703	140160	1834	24	14.7583	18	386	27	575	45	1348	3.34902	1081	1.69658	56	0	55	Legal & Forensic Medicine	0.571429	Dentistry	0.238095	Clinical Medicine	0.904762	54	47	10158
Pollak, Stefan	Universität Freiburg im Breisgau	deu	276	1975	2020	125051	2601	26	15.6742	27	162	77	379	209	1883	3.33689	2117	1.22863	225	0.1994	104408	3249	29	18.0171	27	237	77	555	209	2389	3.4687	2355	1.37962	243	65	296	Legal & Forensic Medicine	0.664706	Criminology	0.258824	Clinical Medicine	0.711765	38	48	10158
Schmeling, A.	Universitätsklinikum Münster	deu	192	1996	2020	127816	4031	35	12.7595	5	12	54	1515	150	3229	3.32784	1384	2.91257	164	0.266	102487	5492	41	14.8282	5	19	54	1955	150	4382	3.4761	1550	3.54323	171	34	208	Legal & Forensic Medicine	0.715116	Criminology	0.209302	Clinical Medicine	0.755814	36	49	10158
Oehmichen, Manfred	Universität zu Lübeck	deu	228	1971	2014	132516	1947	24	13.877	24	117	127	975	186	1594	3.31297	1568	1.24171	172	0.1024	139922	2169	25	14.9679	24	125	127	1062	186	1756	3.34974	1662	1.30505	173	19	58	Legal & Forensic Medicine	0.506329	Neurology & Neurosurgery	0.151899	Clinical Medicine	0.721519	53	50	10158
Szibor, Reinhard	Otto von Guericke University of Magdeburg	deu	123	1971	2012	133119	2997	27	10.0309	7	154	44	837	82	1536	3.31105	1672	1.79246	84	0.1719	138665	3619	28	10.7642	7	157	44	932	82	1767	3.35376	1926	1.87902	88	1	25	Legal & Forensic Medicine	0.653333	Neurology & Neurosurgery	0.173333	Clinical Medicine	0.893333	52	51	10158
Nolte, Kurt B.	UNM School of Medicine	mex	116	1989	2020	138786	3130	28	12.177	12	104	36	713	71	1216	3.29369	2447	1.27912	105	0.1474	142532	3671	31	12.6883	12	108	36	815	71	1378	3.34185	2693	1.36316	109	0	11	Legal & Forensic Medicine	0.337838	Pathology	0.162162	Clinical Medicine	0.662162	56	52	10158
Amorim, A.	Universidade do Porto	prt	459	1980	2019	139040	6537	38	17.4221	7	33	22	159	158	1857	3.29294	5023	1.30141	377	0.2614	116629	8850	46	19.8329	7	45	22	191	158	2494	3.42456	6122	1.44561	401	1	55	Legal & Forensic Medicine	0.357314	Genetics & Heredity	0.203837	Clinical Medicine	0.520384	43	53	10158
Druid, H.	Karolinska University Hospital	swe	93	1989	2020	143052	6812	34	10.8962	1	87	16	439	36	823	3.28061	5842	1.16604	89	0.0723	147464	7343	36	11.8902	1	87	16	529	36	973	3.3277	6093	1.20515	90	0	46	Legal & Forensic Medicine	0.352941	Analytical Chemistry	0.0941176	Clinical Medicine	0.682353	58	54	10158
Cattaneo, Cristina	Università degli Studi di Milano	ita	236	1990	2020	143272	2545	24	10.9786	2	124	43	771	181	1723	3.27998	1957	1.30046	194	0.1804	131681	3105	27	12.8599	2	141	43	908	181	2151	3.37492	2192	1.41651	210	0	26	Legal & Forensic Medicine	0.75	Anthropology	0.0510204	Clinical Medicine	0.831633	47	55	10158
Oxnard, Charles	University of Western Australia	aus	114	1957	2018	144734	1735	21	15.0607	36	302	49	407	86	1117	3.27567	1308	1.32645	96	0.1175	156189	1966	22	15.5083	36	322	49	435	86	1217	3.30315	1437	1.36813	98	0	10	Legal & Forensic Medicine	0.234043	Behavioral Science & Comparative Psychology	0.234043	Clinical Medicine	0.361702	65	56	10158
Vuori, Erkki	Helsingin Yliopisto	fin	157	1977	2018	146302	3817	35	17.2702	2	26	24	361	83	1620	3.2711	3157	1.20906	144	0.1069	158140	4274	38	17.9036	2	26	24	377	83	1789	3.29785	3370	1.26825	145	0	52	Legal & Forensic Medicine	0.360465	Analytical Chemistry	0.232558	Clinical Medicine	0.511628	67	57	10158
Yoshida, Ken ichi	Tokyo Medical University	jpn	209	1981	2020	146586	3791	34	15.8455	9	16	35	523	146	2350	3.2702	3413	1.11075	171	0.1475	151413	4447	36	16.2066	9	16	35	672	146	2788	3.31657	3684	1.20711	178	0	27	Legal & Forensic Medicine	0.230303	Biochemistry & Molecular Biology	0.212121	Clinical Medicine	0.684848	61	58	10158
Sajantila, Antti	Helsingin Yliopisto	fin	193	1990	2020	148455	6682	45	15.054	9	5	23	579	85	2080	3.26471	5702	1.17187	174	0.19	148025	8249	50	16.5734	9	5	23	658	85	2426	3.32608	6687	1.23359	175	0	38	Legal & Forensic Medicine	0.396226	Genetics & Heredity	0.169811	Clinical Medicine	0.610063	59	59	10158
Ludes, B.	Universite Paris-Saclay	fra	335	1989	2020	148484	5780	42	19.954	12	4	40	284	226	3423	3.26464	4475	1.29162	246	0.1512	141105	6810	47	21.9858	12	6	40	306	226	3937	3.34634	5066	1.34426	259	1	56	Legal & Forensic Medicine	0.527881	Analytical Chemistry	0.126394	Clinical Medicine	0.69145	55	60	10158
Hollien, Harry	University of Florida	usa	110	1960	2020	149142	1484	22	13.6	19	163	66	806	96	1218	3.26271	1074	1.38175	86	0.0742	159859	1603	22	14.7667	19	179	66	883	96	1322	3.29325	1101	1.45595	93	0	2	Legal & Forensic Medicine	0.35	Speech-Language Pathology & Audiology	0.35	Public Health & Health Services	0.35	68	61	10158
Wells, Jeffrey D.	Florida International University	usa	60	1991	2019	153172	1564	23	13.2333	6	86	29	1073	50	1407	3.25117	908	1.72247	52	0.1272	156957	1792	25	14.2333	6	91	29	1194	50	1611	3.30109	983	1.82299	56	0	6	Legal & Forensic Medicine	0.454545	Tropical Medicine	0.204545	Clinical Medicine	0.659091	66	62	10158
Dawson, J.	Student Support Programs	aus	125	1963	2012	153446	2177	22	12.8933	27	163	48	447	82	1489	3.25038	1823	1.19419	88	0.0238	180377	2230	22	12.8933	27	163	48	451	82	1516	3.2408	1861	1.19828	89	0	41	Legal & Forensic Medicine	0.2	Computation Theory & Mathematics	0.2	Information & Communication Technologies	0.2	77	63	10158
Stephan, C. N.	University of Queensland	aus	69	2001	2019	156840	1020	19	14.9167	19	227	52	834	66	1003	3.2411	410	2.4878	59	0.2593	134406	1377	23	15.5833	19	308	52	1127	66	1351	3.36656	485	2.83918	64	0	3	Legal & Forensic Medicine	0.866667	Anthropology	0.0666667	Clinical Medicine	0.916667	49	64	10158
Rutty, Guy N.	University of Leicester	gbr	227	1991	2020	157010	1969	25	13.0472	39	79	95	697	186	1446	3.24062	1512	1.30225	168	0.1813	144033	2405	28	14.0282	39	103	95	905	186	1805	3.33746	1683	1.429	173	0	11	Legal & Forensic Medicine	0.755102	Oncology & Carcinogenesis	0.0748299	Clinical Medicine	0.959184	57	65	10158
Mangin, P.	Université de Lausanne (UNIL)	che	491	1979	2019	157447	7364	45	24.7612	5	4	29	66	274	4308	3.23937	5456	1.34971	393	0.14	150845	8563	49	27.254	5	6	29	75	274	4905	3.31819	5973	1.43362	407	0	87	Legal & Forensic Medicine	0.540351	Analytical Chemistry	0.178947	Clinical Medicine	0.754386	60	66	10158
Wetli, Charles V.	Chief Medical Examiner and Director of Forensic Sciences	usa	84	1972	2018	158219	2084	26	12.8917	11	79	39	628	65	1382	3.23724	1600	1.3025	74	0.0629	178330	2224	27	12.8917	11	81	39	668	65	1448	3.2458	1662	1.33815	74	0	16	Legal & Forensic Medicine	0.8	Substance Abuse	0.04	Clinical Medicine	0.96	76	67	10158
Sweet, David	The University of British Columbia	can	50	1990	2010	160205	1335	23	13.7167	7	111	25	819	41	1203	3.23201	890	1.5	46	0.0664	176392	1430	24	14.3	7	112	25	871	41	1287	3.25041	927	1.54261	47	0	64	Legal & Forensic Medicine	0.833333	Dentistry	0.119048	Clinical Medicine	1	74	68	10158
Fineschi, Vittorio	Università degli Studi di Roma La Sapienza	ita	232	1988	2020	165840	2764	29	11.5023	12	17	56	989	195	2512	3.21691	2291	1.20646	201	0.1571	152771	3279	32	13.5439	12	23	56	1126	195	2950	3.31284	2509	1.3069	209	0	23	Legal & Forensic Medicine	0.331683	Cardiovascular System & Hematology	0.128713	Clinical Medicine	0.747525	63	69	10158
Margot, Pierre	Université de Lausanne (UNIL)	che	109	1986	2020	169152	2103	28	16.4063	10	113	13	113	86	1768	3.20794	1466	1.43452	87	0.2188	164491	2692	31	17.1758	10	129	13	129	86	2243	3.28065	1618	1.66378	90	0	12	Legal & Forensic Medicine	0.7125	Criminology	0.1625	Clinical Medicine	0.725	72	70	10158
Cardoso, Hugo F.V.	Simon Fraser University	can	69	2005	2020	169333	944	17	13.3095	12	399	35	661	61	843	3.20743	700	1.34857	58	0.169	152577	1136	21	14.9004	12	489	35	795	61	1008	3.31337	779	1.45828	62	1	5	Legal & Forensic Medicine	0.375	Anthropology	0.359375	Historical Studies	0.46875	62	71	10158
Schneider, Peter M.	University of Cologne	deu	109	2001	2020	174280	4720	33	8.59062	4	136	8	151	37	1422	3.19493	3558	1.32659	98	0.2188	177510	6042	36	8.92924	4	146	8	164	37	1654	3.24775	4297	1.4061	99	0	18	Legal & Forensic Medicine	0.831579	Analytical Chemistry	0.0315789	Clinical Medicine	0.915789	75	72	10158
Pollanen, M. S.	University of Toronto	can	85	1987	2019	174545	1046	17	12.9	23	233	43	796	80	1008	3.19423	836	1.2512	72	0.0508	193798	1102	18	12.9	23	249	43	840	80	1062	3.20909	871	1.26521	72	0	10	Legal & Forensic Medicine	0.884058	Neurology & Neurosurgery	0.057971	Clinical Medicine	0.985507	81	73	10158
Dirnhofer, Richard	5630 Muri/AG	che	162	1973	2014	178509	4200	37	12.9667	10	10	25	299	104	2770	3.18425	2450	1.71429	140	0.2512	163314	5609	44	14.1834	10	11	25	352	104	3692	3.28381	2824	1.98619	142	8	53	Legal & Forensic Medicine	0.69	Nuclear Medicine & Medical Imaging	0.19	Clinical Medicine	0.92	70	74	10158
Sharma, B. R.	Government Medical College & Hospital, Chandigarh	ind	59	2000	2009	178551	933	18	10.7595	27	291	55	927	57	933	3.18415	872	1.06995	44	0.0799	194490	1014	19	10.7595	27	316	55	1007	57	1014	3.20747	910	1.11429	46	0	20	Legal & Forensic Medicine	0.655172	Emergency & Critical Care Medicine	0.0862069	Clinical Medicine	0.862069	82	75	10158
Moeller, Manfred R.	Universitätsklinikum des Saarlandes Medizinische Fakultät der Universität des Saarlandes	deu	45	1992	2013	179472	2316	27	10.0088	2	75	11	534	26	1329	3.18189	1738	1.33257	41	0.1133	192802	2612	28	10.6278	2	77	11	570	26	1473	3.2114	1855	1.40809	41	1	48	Legal & Forensic Medicine	0.416667	Analytical Chemistry	0.25	Clinical Medicine	0.722222	80	76	10158
Maxeiner, H.	Freie Universität Berlin	deu	107	1980	2013	180129	871	16	13.7	47	365	68	625	98	801	3.18039	643	1.35459	89	0.0965	184919	964	17	14.7	47	425	68	701	98	889	3.22999	671	1.43666	90	19	36	Legal & Forensic Medicine	0.653846	Criminology	0.153846	Clinical Medicine	0.807692	78	77	10158
Demirjian, Arto	University of Montreal	can	75	1968	2013	185078	2664	19	9.3	8	24	22	1756	52	2306	3.16811	1745	1.52665	59	0.0386	199805	2771	21	10.2	8	24	22	1774	52	2360	3.1954	1774	1.56201	59	0	61	Legal & Forensic Medicine	0.5	Dentistry	0.5	Clinical Medicine	1	85	78	10158
Tracqui, A.	Hopital Saint Jacques, Besancon	fra	182	1988	2020	188004	2534	29	13.2905	2	13	69	1107	71	1120	3.1609	1959	1.29352	134	0.0779	206121	2748	30	13.6016	2	14	69	1194	71	1207	3.18144	2071	1.3269	139	0	30	Legal & Forensic Medicine	0.709302	Analytical Chemistry	0.174419	Clinical Medicine	0.755814	88	79	10158
Morrison, Geoffrey Stewart	Aston University	gbr	60	2005	2019	188507	687	17	13.6429	24	406	47	594	55	657	3.15967	398	1.72613	49	0.2753	161924	948	19	15.7262	24	520	47	798	55	883	3.28762	451	2.102	53	0	4	Legal & Forensic Medicine	0.382979	Speech-Language Pathology & Audiology	0.297872	Clinical Medicine	0.382979	69	80	10158
Bidmos, M.	Qatar University	qat	37	2001	2020	188669	1001	19	13.45	7	200	17	529	30	867	3.1593	605	1.65455	29	0.1196	196218	1137	20	13.95	7	224	17	615	30	977	3.20341	634	1.79338	35	0	25	Legal & Forensic Medicine	0.756757	Anthropology	0.108108	Clinical Medicine	0.864865	83	81	10158
Sachs, H.	Forensic Toxicological Centre	deu	52	1986	2020	196165	1333	23	12.7147	4	144	11	427	21	708	3.14198	1012	1.31719	50	0.0788	218878	1447	24	12.8813	4	146	11	447	21	747	3.15396	1080	1.33981	51	2	14	Legal & Forensic Medicine	0.552632	Analytical Chemistry	0.315789	Clinical Medicine	0.631579	96	82	10158
Morgan, Bruno	University of Leicester	gbr	117	1995	2020	197472	3839	27	9.9506	2	23	21	794	48	1071	3.13906	3305	1.16157	103	0.1307	200118	4416	30	10.9949	2	24	21	865	48	1222	3.19468	3656	1.20788	104	0	28	Legal & Forensic Medicine	0.360825	Oncology & Carcinogenesis	0.216495	Clinical Medicine	0.927835	86	83	10158
Collins, Kim A.	Newberry Pathology Associates	usa	89	1994	2018	198611	1154	21	13.9972	20	111	45	456	72	891	3.13648	1000	1.154	66	0.0731	219763	1245	21	13.9972	20	123	45	505	72	962	3.15209	1042	1.19482	72	0	11	Legal & Forensic Medicine	0.793103	Pathology	0.12069	Clinical Medicine	1	97	84	10158
Smith, R. P.	Geisel School of Medicine at Dartmouth	usa	121	1959	1999	198782	1786	22	12.7762	13	59	42	504	97	1130	3.13609	1482	1.20513	98	0.0309	227443	1843	23	12.7762	13	60	42	508	97	1157	3.13648	1513	1.21811	98	0	10	Legal & Forensic Medicine	0.333333	Physiology	0.333333	Clinical Medicine	0.666667	100	85	10158
Büttner, A.	Universität Rostock Uniklinikum und Medizinische Fakultät	deu	135	1996	2020	198808	1977	23	9.49485	10	122	35	604	78	754	3.13604	1810	1.09227	101	0.0817	208165	2153	25	10.1627	10	132	35	655	78	821	3.17687	1920	1.12135	107	1	17	Legal & Forensic Medicine	0.466667	Neurology & Neurosurgery	0.2	Clinical Medicine	0.9	91	86	10158
Buckleton, John	University of Auckland	nzl	197	1986	2020	200458	2586	24	13.9718	1	25	33	326	137	1851	3.13224	1361	1.90007	167	0.3045	164240	3718	29	16.5311	1	30	33	448	137	2620	3.28132	1616	2.30074	179	0	4	Legal & Forensic Medicine	0.935065	Genetics & Heredity	0.012987	Clinical Medicine	0.948052	71	87	10158
Steyn, Maryna	University of Witwatersrand	zaf	115	1991	2020	203352	1968	24	12.7242	4	24	29	731	77	1291	3.12585	1331	1.47859	93	0.1304	202354	2263	26	13.8909	4	28	29	832	77	1509	3.18961	1462	1.54788	100	0	25	Legal & Forensic Medicine	0.439252	Archaeology	0.271028	Clinical Medicine	0.476636	87	88	10158
Reay, Donald T.	University of Washington, Seattle	usa	63	1979	2011	204696	2939	26	11.9651	2	43	16	342	36	993	3.12287	2235	1.31499	55	0.0157	239661	2986	26	11.9651	2	43	16	345	36	1009	3.11226	2262	1.32007	55	0	21	Legal & Forensic Medicine	0.571429	Pediatrics	0.285714	Clinical Medicine	1	114	89	10158
Cirimele, Vincent	Laboratoire ChemTox	fra	130	1994	2017	204891	3415	36	17.8214	1	1	30	824	56	1606	3.12245	2273	1.50242	116	0.1079	199026	3828	39	19.5214	1	2	30	905	56	1755	3.19708	2449	1.56309	117	1	35	Legal & Forensic Medicine	0.45045	Analytical Chemistry	0.369369	Clinical Medicine	0.594595	84	90	10158
Jauchem, James R.	Joint Base San Antonio	usa	125	1977	2019	208882	944	16	10.9286	41	283	89	631	105	722	3.11346	665	1.41955	85	0.3002	154857	1349	20	14.7119	41	365	89	909	105	1061	3.30682	729	1.85048	98	0	15	Legal & Forensic Medicine	0.351852	Biophysics	0.12963	Clinical Medicine	0.592593	64	91	10158
Salib, E.	University of Liverpool	gbr	108	1988	2020	208996	861	17	12.375	22	172	67	677	96	799	3.1132	765	1.12549	78	0.0559	231359	912	17	12.875	22	187	67	718	96	843	3.12874	799	1.14143	80	0	4	Legal & Forensic Medicine	0.30137	Psychiatry	0.287671	Clinical Medicine	0.890411	107	92	10158
Gill, James R.	Office of The Chief Medical Examiner - Connecticut	usa	80	2000	2019	209743	1112	18	10.95	18	86	56	902	75	1107	3.1116	1064	1.04511	56	0.0764	230137	1204	19	10.95	18	91	56	970	75	1198	3.13116	1129	1.06643	60	0	10	Legal & Forensic Medicine	0.818182	Pathology	0.0606061	Clinical Medicine	0.969697	106	93	10158
Rivier, Laurent	Laurent Rivier Scientific Consulting	che	63	1972	2019	212455	1245	20	9.71667	9	256	21	405	38	723	3.10566	1192	1.04446	51	0.0511	235212	1312	21	10.2167	9	258	21	414	38	757	3.12103	1240	1.05806	53	0	12	Legal & Forensic Medicine	0.28	Analytical Chemistry	0.28	Clinical Medicine	0.6	110	94	10158
Kanchan, Tanuj	All India Institute of Medical Sciences, Jodhpur	ind	348	2006	2020	212774	3386	29	12.9201	20	10	116	754	172	860	3.10497	2656	1.27485	227	0.2303	168756	4399	33	14.6939	20	23	116	987	172	1147	3.26956	3105	1.41675	255	12	116	Legal & Forensic Medicine	0.666667	General & Internal Medicine	0.109589	Clinical Medicine	0.917808	73	95	10158
Ohshima, Tohru	Kanazawa University School of Medicine	jpn	118	1985	2013	215592	1866	22	11.7016	11	97	34	318	67	812	3.09877	1645	1.13435	96	0.1677	232328	2242	23	11.7457	11	100	34	340	67	926	3.12675	1827	1.22715	103	1	17	Legal & Forensic Medicine	0.580247	Toxicology	0.111111	Clinical Medicine	0.765432	108	96	10158
Champod, Christophe	Université de Lausanne (UNIL)	che	101	1994	2020	215762	1733	26	12.9956	6	63	16	313	53	747	3.0984	1197	1.44779	94	0.1887	207964	2136	29	14.129	6	73	16	369	53	905	3.17732	1348	1.58457	96	0	14	Legal & Forensic Medicine	0.804878	Artificial Intelligence & Image Processing	0.0365854	Clinical Medicine	0.817073	90	97	10158
Lennard, C.	Western Sydney University	aus	137	1986	2020	217309	2500	31	14.7571	7	42	15	165	50	728	3.09504	1601	1.56152	127	0.1508	221513	2944	31	15.8821	7	52	15	191	50	835	3.14862	1761	1.67178	131	0	11	Legal & Forensic Medicine	0.889831	Analytical Chemistry	0.0423729	Clinical Medicine	0.889831	98	98	10158
Maat, George	Leiden University Medical Center - LUMC	nld	58	1981	2019	217482	839	20	12.2826	10	186	23	432	49	688	3.09473	718	1.16852	51	0.1017	238119	934	20	12.6159	10	197	23	468	49	765	3.1153	774	1.20672	53	0	7	Legal & Forensic Medicine	0.375	Archaeology	0.325	Clinical Medicine	0.5	112	99	10158
Payne-James, Jason	Queen Mary, University of London	gbr	185	1985	2020	217661	1348	20	10.3024	44	96	116	678	151	823	3.0944	1182	1.14044	107	0.0935	228719	1487	21	10.9024	44	104	116	760	151	927	3.13398	1246	1.19342	113	0	9	Legal & Forensic Medicine	0.758621	Veterinary Sciences	0.0689655	Clinical Medicine	0.862069	105	100	10158
McIntyre, Iain M.	Forensic Toxicology Laboratory Manager	usa	116	1978	2016	219502	1479	23	11.9429	1	35	50	706	80	1000	3.09048	1243	1.18986	106	0.1165	223413	1674	24	12.7762	1	42	50	816	80	1142	3.14467	1324	1.26435	107	0	22	Legal & Forensic Medicine	0.583333	Analytical Chemistry	0.361111	Clinical Medicine	0.583333	99	101	10158
Rothschild, M. A.	University of Cologne	deu	199	1990	2020	219685	1736	23	12.9468	7	39	47	509	107	875	3.0901	1525	1.13836	145	0.1028	233693	1935	24	13.5897	7	42	47	558	107	974	3.12401	1675	1.15522	151	18	99	Legal & Forensic Medicine	0.672414	Criminology	0.0977011	Clinical Medicine	0.827586	109	102	10158
Franklin, Daniel	University of Western Australia	aus	63	2005	2020	220160	1028	19	8.93452	6	130	31	782	58	994	3.08916	767	1.34029	48	0.171	208687	1240	22	9.80119	6	148	31	949	58	1199	3.17563	838	1.47971	52	0	17	Legal & Forensic Medicine	0.807018	Anthropology	0.0877193	Clinical Medicine	0.807018	92	103	10158
Foran, David R.	Michigan State University	usa	48	1983	2020	221581	1220	24	10.8206	3	55	15	505	45	1178	3.08618	1075	1.13488	44	0.0976	243782	1352	24	11.0706	3	60	15	531	45	1295	3.10437	1153	1.17259	44	0	0	Legal & Forensic Medicine	0.722222	Zoology	0.0555556	Clinical Medicine	0.805556	116	104	10158
Eisenmenger, Wolfgang	Ludwig-Maximilians-Universität München	deu	225	1973	2019	222995	3490	32	14.162	17	19	43	133	158	1284	3.08311	3019	1.15601	150	0.1144	240798	3941	34	14.5958	17	19	43	141	158	1465	3.11	3253	1.2115	156	17	64	Legal & Forensic Medicine	0.46789	General & Internal Medicine	0.137615	Clinical Medicine	0.93578	115	105	10158
Sturner, William Q.	Arkansas State Crime Laboratory	usa	98	1962	2003	225146	2368	19	9.70559	20	91	49	322	73	1123	3.07839	2197	1.07783	68	0.0607	258692	2521	19	9.70559	20	93	49	326	73	1166	3.07624	2339	1.07781	69	0	19	Legal & Forensic Medicine	0.363636	Pathology	0.181818	Clinical Medicine	1	125	106	10158
Jenkins, Amanda J.	UMass Memorial Medical Center	usa	55	1993	2014	227006	1384	22	11.8873	1	45	21	569	42	942	3.07469	1171	1.1819	55	0.0572	258515	1468	22	11.8873	1	46	21	606	42	985	3.07657	1240	1.18387	55	0	12	Legal & Forensic Medicine	0.5	Analytical Chemistry	0.452381	Clinical Medicine	0.547619	124	107	10158
Knight, Bernard	Cardiff University	gbr	103	1965	2004	227069	953	14	10.2833	57	330	63	398	95	918	3.07458	825	1.15515	71	0.0639	237544	1018	15	11.5333	57	350	63	423	95	981	3.11637	845	1.20473	74	0	14	Legal & Forensic Medicine	0.888889	General & Internal Medicine	0.111111	Clinical Medicine	1	111	108	10158
Linacre, Adrian	Flinders University	aus	183	1990	2020	231324	2373	25	12.2405	7	23	25	374	106	1065	3.06594	1762	1.34677	151	0.2163	213774	3028	30	13.9165	7	23	25	442	106	1419	3.16458	2004	1.51098	161	0	16	Legal & Forensic Medicine	0.740741	Analytical Chemistry	0.135802	Clinical Medicine	0.777778	94	109	10158
Hirsch, C. S.	NYU Grossman School of Medicine	usa	63	1969	2014	231602	1821	23	11.819	7	56	19	250	37	1092	3.06538	1686	1.08007	55	0.0416	265149	1900	24	11.819	7	56	19	250	37	1121	3.06462	1737	1.09384	55	0	10	Legal & Forensic Medicine	0.3125	Substance Abuse	0.1875	Clinical Medicine	0.75	128	110	10158
Busuttil, A.	University of Edinburgh	gbr	213	1979	2015	231675	3015	28	15.8758	11	28	28	95	126	1140	3.06525	2529	1.19217	179	0.1289	244251	3461	31	16.7675	11	28	28	98	126	1305	3.10345	2715	1.27477	182	0	18	Legal & Forensic Medicine	0.404762	Microbiology	0.202381	Clinical Medicine	0.714286	117	111	10158
King, Leslie A.	Home Office Advisory Council on the Misuse of Drugs	gbr	56	1980	2018	231815	2348	17	10.4929	16	142	36	368	45	558	3.06498	2107	1.11438	49	0.0653	250057	2512	18	10.9929	16	148	36	398	45	606	3.09251	2221	1.13102	50	0	17	Legal & Forensic Medicine	0.315789	Analytical Chemistry	0.263158	Clinical Medicine	0.578947	120	112	10158
Roux, C.	Centre for Forensic Science - University of Technology Sydney	aus	202	1994	2020	232164	3402	34	15.3142	3	3	22	263	128	2002	3.0642	2132	1.59568	185	0.1826	228033	4162	38	16.8753	3	3	22	323	128	2402	3.13529	2393	1.73924	189	0	18	Legal & Forensic Medicine	0.874286	Analytical Chemistry	0.0628571	Clinical Medicine	0.88	101	113	10158
Winek, Charles L.	Duquesne University	usa	107	1961	2004	232941	1207	18	11.7333	10	31	87	1031	103	1160	3.06253	955	1.26387	85	0.0066	269855	1215	18	11.7333	10	33	87	1038	103	1167	3.05616	958	1.26827	86	0	14	Legal & Forensic Medicine	0.9	Toxicology	0.1	Clinical Medicine	0.9	132	114	10158
Almog, Joseph	Hebrew University of Jerusalem	isr	91	1978	2019	235377	1573	21	11	4	40	39	522	76	1100	3.0576	1146	1.3726	81	0.1227	239522	1793	23	11.95	4	41	39	608	76	1273	3.11254	1251	1.43325	86	0	15	Legal & Forensic Medicine	0.608696	Organic Chemistry	0.173913	Clinical Medicine	0.608696	113	115	10158
Shewale, J. G.	Life Technologies Corporation	usa	102	1978	2013	237256	1550	20	9.91852	5	75	23	453	83	922	3.05379	1307	1.18592	84	0.1061	248524	1734	22	10.888	5	75	23	469	83	1028	3.0954	1406	1.23329	86	0	12	Legal & Forensic Medicine	0.409091	Biotechnology	0.25	Clinical Medicine	0.454545	118	116	10158
Andrasko, Jan	GC-UV Center	swe	38	1977	2019	237889	629	16	12.1667	12	253	28	493	32	563	3.05258	451	1.39468	37	0.0681	268904	675	16	12.3095	12	262	28	513	32	590	3.0578	477	1.41509	37	0	3	Legal & Forensic Medicine	0.772727	Analytical Chemistry	0.181818	Clinical Medicine	0.772727	131	117	10158
Perper, Joshua A.	Nova Southeastern University	usa	85	1970	2009	238326	3997	31	10.6409	6	40	22	169	40	613	3.05176	2918	1.36977	72	0.0519	274599	4216	32	10.6409	6	40	22	169	40	617	3.04795	3010	1.40066	72	0	13	Legal & Forensic Medicine	0.4	Developmental & Child Psychology	0.1	Clinical Medicine	0.7	136	118	10158
Ohtani, Susumu	Kanagawa Dental University	jpn	58	1987	2012	238697	762	16	12.0333	9	143	42	619	49	672	3.05105	372	2.04839	53	0.212	212761	967	19	12.5667	9	205	42	808	49	866	3.16681	409	2.3643	55	0	8	Legal & Forensic Medicine	0.666667	Endocrinology & Metabolism	0.138889	Clinical Medicine	0.916667	93	119	10158
Gusmão, Leonor	Universidade do Estado do Rio de Janeiro	bra	358	1995	2020	243644	5058	36	13.0167	0	0	31	817	127	1804	3.04154	3304	1.53087	289	0.2951	206825	7175	43	16.1197	0	0	31	1102	127	2556	3.17988	4182	1.71569	316	3	42	Legal & Forensic Medicine	0.615616	Genetics & Heredity	0.111111	Clinical Medicine	0.738739	89	120	10158
Eriksson, A.	Umeå Universitet	swe	209	1976	2019	244094	3719	30	17.7762	2	3	35	261	99	1254	3.04069	3376	1.1016	178	0.0925	261668	4098	33	18.5706	2	3	35	279	99	1365	3.07087	3581	1.14437	181	0	38	Legal & Forensic Medicine	0.178947	Logistics & Transportation	0.136842	Clinical Medicine	0.547368	126	121	10158
Wood, Robert E.	University of Toronto	can	123	1986	2018	246757	1502	23	11.3588	3	46	44	330	86	925	3.0355	1355	1.10849	87	0.0403	279498	1565	23	11.7588	3	46	44	344	86	970	3.03937	1388	1.12752	89	2	24	Legal & Forensic Medicine	0.390244	Dentistry	0.390244	Clinical Medicine	1	139	122	10158
Rogers, Tracy L.	University of Toronto	can	20	1994	2020	251528	778	15	10.3333	5	241	7	375	20	778	3.02647	638	1.21944	19	0.0251	289216	798	15	10.3333	5	245	7	390	20	798	3.02285	652	1.22393	19	0	11	Legal & Forensic Medicine	0.894737	Anthropology	0.105263	Clinical Medicine	0.894737	144	123	10158
Egeland, Thore	Universitetet for miljø- og biovitenskap	nor	143	1991	2019	255489	4134	36	13.9835	3	5	25	288	57	635	3.01943	3709	1.11459	128	0.1291	257553	4747	38	14.8555	3	5	25	367	57	830	3.07839	4099	1.15809	130	0	34	Legal & Forensic Medicine	0.385246	Genetics & Heredity	0.0983607	Clinical Medicine	0.803279	122	124	10158
Henssge, Claus	Forensic Medicine	deu	74	1978	2018	255884	968	14	8.87424	13	221	28	553	53	698	3.01871	544	1.77941	59	0.1054	256116	1082	17	9.37424	13	240	28	605	53	776	3.08101	579	1.86874	62	7	18	Legal & Forensic Medicine	0.933333	General & Internal Medicine	0.0666667	Clinical Medicine	1	121	125	10158
Aitken, Colin	University of Edinburgh	gbr	90	1976	2019	257382	1420	19	9.59286	19	64	44	393	75	1028	3.01582	1146	1.23909	74	0.2266	228187	1836	21	10.8429	19	84	44	540	75	1362	3.13503	1267	1.44909	75	0	9	Legal & Forensic Medicine	0.755102	Statistics & Probability	0.142857	Clinical Medicine	0.77551	103	126	10158
Saukko, Pekka	Turun yliopisto	fin	122	1980	2020	258181	1909	23	10.0814	5	36	15	346	53	917	3.01438	1782	1.07127	106	0.1557	271780	2261	25	10.8005	5	37	15	357	53	988	3.05273	2052	1.10185	108	0	18	Legal & Forensic Medicine	0.25	Cardiovascular System & Hematology	0.236842	Clinical Medicine	0.776316	135	127	10158
Haglund, William D.	University of Washington, Seattle	usa	36	1986	2014	259167	753	14	9.58333	7	207	22	582	29	700	3.0126	570	1.32105	31	0.017	301399	766	14	9.58333	7	207	22	585	29	705	3.0029	580	1.32069	31	0	17	Legal & Forensic Medicine	0.8	Archaeology	0.2	Clinical Medicine	0.8	160	128	10158
Maeda, Hitoshi	Osaka City University Medical School	jpn	220	1992	2018	259215	2609	26	11.9694	3	5	31	341	207	2239	3.01251	1668	1.56415	196	0.3215	187840	3845	34	14.8119	3	9	31	497	207	3344	3.2231	1922	2.00052	200	0	27	Legal & Forensic Medicine	0.860697	Toxicology	0.0597015	Clinical Medicine	0.905473	79	129	10158
Zuba, Dariusz	Institute of Forensic Research	pol	56	1999	2018	262343	849	16	9.70952	8	122	27	595	47	719	3.00692	703	1.20768	40	0.1063	281676	950	17	9.77619	8	132	27	645	47	789	3.03558	761	1.24836	47	0	8	Legal & Forensic Medicine	0.6	Analytical Chemistry	0.309091	Clinical Medicine	0.636364	141	130	10158
Langlois, Neil E.I.	The University of Adelaide	aus	75	1991	2014	262535	1148	17	9.76667	8	96	27	484	54	731	3.00656	985	1.16548	64	0.123	270019	1309	18	10.7667	8	107	27	522	54	807	3.05586	1091	1.19982	67	0	5	Legal & Forensic Medicine	0.7	Pathology	0.0833333	Clinical Medicine	0.983333	133	131	10158
Cina, Stephen J.	University of Colorado School of Medicine	usa	66	1992	2019	262584	1195	21	9.99028	4	23	42	865	57	1005	3.00648	1135	1.05286	55	0.0394	292990	1244	22	10.0736	4	24	42	906	57	1047	3.01671	1177	1.05692	56	0	18	Legal & Forensic Medicine	0.531915	Pathology	0.319149	Clinical Medicine	0.914894	152	132	10158
Dimaio, Vincent J.M.	Bexar County Medical Examiner's Office	usa	79	1971	2015	264886	889	16	10.95	13	135	38	349	65	753	3.00224	750	1.18533	66	0.0252	307152	912	16	10.95	13	135	38	349	65	770	2.99355	760	1.2	66	0	12	Legal & Forensic Medicine	0.913043	Emergency & Critical Care Medicine	0.0434783	Clinical Medicine	1	163	133	10158
Vass, Arpad A.	Oak Ridge National Laboratory	usa	27	1992	2019	266435	1237	16	5.69643	4	146	8	787	14	973	2.99939	879	1.40728	23	0.0629	297563	1320	16	5.83929	4	152	8	826	14	1027	3.00907	929	1.42088	23	0	5	Legal & Forensic Medicine	0.375	Analytical Chemistry	0.291667	Clinical Medicine	0.416667	156	134	10158
Dettmeyer, R.	Universitätsklinikum Gießen und Marburg, Standort Gießen	deu	270	1998	2020	268202	1375	21	10.1321	72	43	131	542	167	641	2.99612	1178	1.16723	144	0.2865	218447	1927	23	11.8583	72	70	131	769	167	935	3.15488	1422	1.35513	178	30	85	Legal & Forensic Medicine	0.696581	Criminology	0.123932	Clinical Medicine	0.854701	95	135	10158
Thompson, Tim	Teesside University	gbr	64	2001	2020	269032	972	16	9.40833	12	190	20	442	35	501	2.99465	572	1.6993	51	0.2104	249554	1231	18	10.825	12	233	20	517	35	611	3.09346	656	1.87652	52	0	3	Legal & Forensic Medicine	0.6	Archaeology	0.24	Clinical Medicine	0.62	119	136	10158
Takatori, Takehiko	National Research Institute of Police Science	jpn	166	1974	2008	270639	1539	20	9.72302	7	93	45	211	98	788	2.99182	1270	1.21181	114	0.0936	294759	1698	21	10.0421	7	94	45	228	98	842	3.01374	1328	1.27861	120	0	11	Legal & Forensic Medicine	0.48	Biochemistry & Molecular Biology	0.2	Clinical Medicine	0.58	154	137	10158
Balíková, Marie	Charles University	cze	59	1975	2019	271858	1192	15	9.77662	13	143	29	245	40	978	2.98965	1114	1.07002	47	0.0908	291281	1311	17	9.96753	13	146	29	259	40	1025	3.01947	1180	1.11102	50	0	14	Legal & Forensic Medicine	0.425532	Psychiatry	0.234043	Clinical Medicine	0.808511	147	138	10158
Parsons, Thomas J.	International Commission on Missing Persons	nld	83	1986	2019	273428	4071	35	10.974	0	0	9	670	44	2226	2.98688	3039	1.33959	82	0.1642	291611	4871	37	11.1129	0	0	9	729	44	2624	3.01891	3399	1.43307	82	0	24	Legal & Forensic Medicine	0.642857	Evolutionary Biology	0.0714286	Clinical Medicine	0.757143	149	139	10158
Ahlner, Johan	Linköpings universitet	swe	179	1983	2020	274183	3837	35	17.1655	0	0	20	264	74	1997	2.9855	3292	1.16555	154	0.1029	297308	4277	37	18.2262	0	0	20	270	74	2182	3.0095	3532	1.21093	157	0	27	Legal & Forensic Medicine	0.241667	Pharmacology & Pharmacy	0.133333	Clinical Medicine	0.691667	155	140	10158
Christensen, Angi M.	The FBI Academy	usa	48	2002	2019	275820	638	13	10.0944	7	251	25	513	39	545	2.98259	514	1.24125	40	0.139	290871	741	14	10.0944	7	272	25	575	39	612	3.0201	563	1.31616	40	0	4	Legal & Forensic Medicine	0.906977	Anthropology	0.0465116	Clinical Medicine	0.906977	146	141	10158
Meel, B. L.	Walter Sisulu University	zaf	67	1998	2018	278652	458	12	11.1667	61	421	65	435	66	455	2.97782	411	1.11436	56	0.1703	265843	552	13	12.6667	61	503	65	524	66	547	3.06329	457	1.20788	56	2	18	Legal & Forensic Medicine	0.5625	General & Internal Medicine	0.234375	Clinical Medicine	0.96875	130	142	10158
Jackowski, Christian	University of Bern	che	106	2004	2020	280487	2375	30	9.81919	2	5	27	711	47	868	2.97446	1309	1.81436	95	0.2883	228099	3337	35	10.587	2	9	27	1061	47	1273	3.13518	1561	2.13773	98	0	21	Legal & Forensic Medicine	0.721649	Nuclear Medicine & Medical Imaging	0.195876	Clinical Medicine	0.969072	102	143	10158
Vanezis, Peter	Barts and The London School of Medicine and Dentistry	gbr	70	1976	2020	280660	862	17	9.11786	20	132	34	462	49	577	2.97416	682	1.26393	59	0.0751	316052	932	17	9.11786	20	138	34	485	49	606	2.97968	731	1.27497	59	0	17	Legal & Forensic Medicine	0.794118	Medical Informatics	0.0294118	Clinical Medicine	0.941176	168	144	10158
Kidwell, David A.	Chemistry Division	usa	59	1981	2019	281134	1633	17	8.95833	6	43	27	478	40	967	2.97329	1451	1.12543	46	0.0478	317922	1715	17	8.95833	6	46	27	498	40	1007	2.97681	1504	1.14029	48	0	15	Legal & Forensic Medicine	0.275862	Energy	0.241379	Enabling & Strategic Technologies	0.37931	170	145	10158
Edston, Erik	Linköpings universitet	swe	27	1995	2020	281235	734	16	10.4	6	93	20	549	24	664	2.9731	557	1.31777	26	0.0505	316804	773	16	10.4	6	98	20	583	24	702	2.97859	578	1.33737	26	0	7	Legal & Forensic Medicine	0.583333	Allergy	0.0833333	Clinical Medicine	1	169	146	10158
Rajs, Jovan	Karolinska Institutet	swe	97	1973	2017	282179	1341	21	10.9595	7	28	43	343	70	981	2.97152	1204	1.11379	75	0.1172	302566	1519	21	11.0762	7	35	43	368	70	1069	3.00112	1312	1.15777	77	0	18	Legal & Forensic Medicine	0.28125	Oncology & Carcinogenesis	0.15625	Clinical Medicine	0.84375	162	147	10158
Curran, James	University of Auckland	nzl	111	1997	2020	286360	1264	19	10.6087	8	63	28	336	50	573	2.9644	730	1.73151	93	0.316	228469	1848	24	13.3921	8	69	28	479	50	847	3.13448	927	1.99353	98	0	2	Legal & Forensic Medicine	0.826531	Statistics & Probability	0.0408163	Clinical Medicine	0.846939	104	148	10158
Menzel, E. Roland	Texas Tech University	usa	96	1969	2006	288590	775	15	11.95	19	87	54	378	87	689	2.96049	508	1.52559	63	0.0774	310511	840	16	12.1167	19	95	54	409	87	749	2.98826	527	1.59393	65	0	12	Legal & Forensic Medicine	0.631579	Optoelectronics & Photonics	0.263158	Clinical Medicine	0.631579	164	149	10158
Ferrara, Santo Davide	Azienda Ospedaliera Di Padova	ita	113	1987	2018	289097	2257	28	9.09097	8	28	23	134	81	1119	2.9597	1881	1.19989	99	0.1631	258018	2697	30	11.1783	8	34	23	208	81	1331	3.0775	2116	1.27457	100	1	14	Legal & Forensic Medicine	0.388235	Analytical Chemistry	0.235294	Clinical Medicine	0.635294	123	150	10158
Ballantyne, Jack	University of Central Florida	usa	97	2003	2020	289863	2222	27	13.1253	2	18	5	56	75	1854	2.95839	1232	1.80357	87	0.2171	278936	2838	29	14.7856	2	20	5	67	75	2317	3.04034	1433	1.98046	87	0	7	Legal & Forensic Medicine	0.662921	Developmental Biology	0.0898876	Clinical Medicine	0.719101	137	151	10158
Palmiere, Cristian	Centre Hospitalier Universitaire Vaudois	che	153	2004	2020	290766	1018	18	10.5719	8	26	76	685	118	862	2.95681	743	1.37012	123	0.2392	265512	1338	21	11.3053	8	33	76	869	118	1111	3.06392	880	1.52045	130	0	9	Legal & Forensic Medicine	0.857143	General & Internal Medicine	0.037594	Clinical Medicine	0.962406	129	152	10158
Prahlow, Joseph A.	Western Michigan University Homer Stryker M.D. School of Medicine	usa	117	1993	2020	291002	985	18	10.9167	11	34	44	493	110	875	2.95642	930	1.05914	93	0.0734	300362	1063	19	11.5929	11	44	44	537	110	944	3.00459	969	1.09701	98	0	15	Legal & Forensic Medicine	0.86	Nursing	0.04	Clinical Medicine	0.95	158	153	10158
Pötsch, Lucia	Universität Heidelberg	deu	64	1989	2008	294329	1228	23	10.4929	1	29	26	394	39	639	2.95101	938	1.30917	57	0.1178	300426	1392	24	11.8024	1	32	26	441	39	719	3.00449	1003	1.38784	57	12	55	Legal & Forensic Medicine	0.592593	Criminology	0.185185	Clinical Medicine	0.722222	159	154	10158
Moriya, Fumio	Kawasaki University of Medical Welfare	jpn	105	1988	2019	294588	1048	17	11.95	12	17	79	818	84	827	2.95056	816	1.28431	83	0.148	270885	1230	20	13.45	12	23	79	980	84	992	3.05435	874	1.40732	88	0	15	Legal & Forensic Medicine	0.609375	Toxicology	0.1875	Clinical Medicine	0.65625	134	155	10158
Wilkinson, Caroline	Liverpool John Moores University	gbr	70	2001	2020	295030	771	15	8.45311	9	185	20	397	48	608	2.9498	424	1.8184	60	0.2251	286572	995	17	8.54311	9	214	20	490	48	750	3.02723	507	1.96252	66	0	8	Legal & Forensic Medicine	0.54386	Archaeology	0.122807	Clinical Medicine	0.596491	143	156	10158
Wyatt, Jonathan P.	Royal Cornwall Hospital	gbr	67	1992	2013	295472	792	19	10.0595	9	63	41	474	51	599	2.94907	773	1.02458	57	0.0423	328082	827	20	10.2262	9	64	41	502	51	627	2.96138	800	1.03375	58	0	6	Legal & Forensic Medicine	0.315789	Emergency & Critical Care Medicine	0.263158	Clinical Medicine	0.973684	179	157	10158
Davis, Gregory G.	The University of Alabama at Birmingham	usa	68	1994	2019	296763	1027	20	10.7456	12	58	26	319	45	564	2.94688	953	1.07765	51	0.0569	331712	1089	21	10.7911	12	59	26	332	45	590	2.95602	992	1.09778	55	0	5	Legal & Forensic Medicine	0.666667	Pathology	0.0877193	Clinical Medicine	0.929825	180	158	10158
Chariot, Patrick	Universite Paris 13	fra	131	1990	2019	298251	2161	21	8.59488	5	6	56	960	104	1205	2.94447	1911	1.13082	98	0.1332	283549	2493	24	9.61154	5	8	56	1095	104	1429	3.03234	2053	1.21432	106	1	21	Legal & Forensic Medicine	0.416667	Neurology & Neurosurgery	0.152778	Clinical Medicine	0.902778	142	159	10158
Yoshino, Mineo	National Research Institute of Police Science	jpn	49	1979	2013	299304	1467	24	7.96468	2	31	15	384	30	816	2.94276	1254	1.16986	47	0.0928	320829	1617	25	8.49246	2	31	15	418	30	909	2.97235	1336	1.21033	47	0	16	Legal & Forensic Medicine	0.766667	Microbiology	0.0666667	Clinical Medicine	0.833333	173	160	10158
Benecke, Mark	International Forensic Research and Consulting	deu	58	1996	2019	301644	636	11	7.92569	21	334	37	518	51	585	2.93901	505	1.25941	42	0.1264	291368	728	12	9.92569	21	365	37	573	51	650	3.01931	560	1.3	47	10	39	Legal & Forensic Medicine	0.431373	Criminology	0.411765	Clinical Medicine	0.470588	148	161	10158
McCrone, Walter C.	McCrone Research Institute	usa	72	1944	2017	302042	976	10	8.33333	87	258	111	287	144	976	2.93836	938	1.04051	28	0.0081	347573	984	10	8.33333	87	266	111	295	144	984	2.9331	941	1.0457	28	0	8	Legal & Forensic Medicine	0.333333	Geological & Geomatics Engineering	0.333333	Engineering	0.333333	194	162	10158
Morild, Inge	Helse Bergen Haukeland University Hospital	nor	66	1982	2018	304439	1838	16	9.54579	6	111	21	180	41	533	2.93441	1740	1.05632	56	0.0642	337630	1964	17	9.96245	6	111	21	183	41	537	2.94737	1850	1.06162	58	0	6	Legal & Forensic Medicine	0.583333	General & Internal Medicine	0.166667	Clinical Medicine	0.916667	187	163	10158
Rittner, C.	Johannes Gutenberg Universität Mainz	deu	235	1966	2014	305721	2668	26	9.89192	20	17	78	100	159	1428	2.93238	2190	1.21826	140	0.0662	337257	2857	28	9.80144	20	17	78	111	159	1503	2.94788	2291	1.24705	146	13	26	Legal & Forensic Medicine	0.354839	Immunology	0.322581	Clinical Medicine	0.887097	186	164	10158
Thomsen, Jørgen Lange	Syddansk Universitet	dnk	119	1975	2019	306201	1451	19	9.4873	23	39	47	379	81	628	2.93165	1258	1.15342	84	0.1131	336199	1636	19	9.69841	23	42	47	405	81	671	2.94945	1374	1.19068	86	1	15	Legal & Forensic Medicine	0.541667	General & Internal Medicine	0.1875	Clinical Medicine	0.958333	184	165	10158
Holland, Mitchell M.	Pennsylvania State University	usa	49	1988	2019	307018	2438	23	7.77364	1	8	14	515	31	1361	2.93038	1765	1.3813	47	0.1192	325284	2768	24	8.10697	1	9	14	556	31	1500	2.96556	1888	1.4661	48	0	15	Legal & Forensic Medicine	0.6	Developmental Biology	0.142857	Clinical Medicine	0.714286	176	166	10158
Grellner, W.	Universitätsmedizin Göttingen	deu	74	1993	2019	307109	758	14	8.73333	5	95	47	611	61	664	2.93025	626	1.21086	60	0.0767	335792	821	14	9.23333	5	98	47	657	61	718	2.95006	663	1.23831	64	32	53	Legal & Forensic Medicine	0.54717	Criminology	0.396226	Clinical Medicine	0.584906	183	167	10158
Mann, Robert W.	John A. Burns School of Medicine	usa	48	1987	2019	308900	826	13	7.68333	9	103	33	687	44	756	2.92733	725	1.13931	40	0.0362	336250	857	13	8.68333	9	106	33	708	44	784	2.94938	743	1.15343	40	0	4	Legal & Forensic Medicine	0.428571	Archaeology	0.142857	Clinical Medicine	0.714286	185	168	10158
Bajanowski, Thomas	Universitäts Klinikum Essen und Medizinische Fakultät	deu	165	1983	2020	309180	2760	26	11.9144	3	4	37	416	79	739	2.92687	2205	1.2517	142	0.2	302089	3450	30	12.8433	3	4	37	508	79	898	3.00187	2548	1.354	145	6	65	Legal & Forensic Medicine	0.664062	Pediatrics	0.109375	Clinical Medicine	0.953125	161	169	10158
Klintschar, Michael	Medizinische Hochschule Hannover (MHH)	deu	122	1995	2020	309685	1918	19	9.73773	2	12	38	644	65	784	2.92604	1738	1.10357	111	0.1356	292384	2219	22	11.1544	2	15	38	741	65	924	3.0177	1900	1.16789	112	1	19	Legal & Forensic Medicine	0.407407	Neurology & Neurosurgery	0.148148	Clinical Medicine	0.777778	151	170	10158
Coble, Michael	University of North Texas Health Science Center	usa	90	1999	2019	310651	2085	21	8.84167	3	14	13	555	27	724	2.92447	1570	1.32803	79	0.2337	292116	2721	25	10.1705	3	14	13	656	27	878	3.01812	1910	1.42461	82	0	12	Legal & Forensic Medicine	0.753086	Genetics & Heredity	0.0617284	Clinical Medicine	0.839506	150	171	10158
Luna, Aurelio	Universidad de Murcia	esp	202	1980	2019	311136	1757	23	10.9893	5	31	22	90	145	1192	2.92369	1435	1.22439	147	0.1433	318999	2051	24	11.8497	5	33	22	106	145	1387	2.9751	1584	1.29482	165	7	26	Legal & Forensic Medicine	0.373984	Applied Ethics	0.0894309	Clinical Medicine	0.650407	172	172	10158
Sauvageau, Anny	Office of the Chief Medical Examiner	can	79	2005	2015	312593	793	15	9.94444	18	70	51	384	79	793	2.9213	567	1.39859	69	0.1179	297968	899	18	10.9444	18	84	51	463	79	899	3.0084	602	1.49336	71	1	19	Legal & Forensic Medicine	0.95082	Toxicology	0.0163934	Clinical Medicine	0.983607	157	173	10158
Lau, Gilbert	Health Sciences Authority, Government of Singapore	sgp	34	1994	2009	313610	823	16	9.29167	14	144	25	338	32	420	2.91971	769	1.07022	33	0.034	355576	852	16	9.29167	14	152	25	353	32	438	2.92173	789	1.07985	33	0	11	Legal & Forensic Medicine	0.608696	General & Internal Medicine	0.217391	Clinical Medicine	0.956522	203	174	10158
Robertson, J.	University of Canberra	aus	156	1978	2020	314586	1245	20	10.8774	57	51	73	150	121	778	2.91826	898	1.38641	97	0.1478	289843	1461	23	11.8016	57	74	73	194	121	910	3.02177	993	1.4713	106	0	6	Legal & Forensic Medicine	0.930556	Analytical Chemistry	0.0416667	Clinical Medicine	0.930556	145	175	10158
Gardner, M. L.G.	University of Bradford	gbr	50	1971	2002	316292	594	13	7.9	17	266	32	413	46	534	2.91555	541	1.09797	41	0.0646	356796	635	13	8.1	17	266	32	416	46	571	2.92003	577	1.10052	41	0	2	Legal & Forensic Medicine	0.25	Developmental & Child Psychology	0.25	Clinical Medicine	0.5	205	176	10158
Reiter, Christian	Medizinische Universitat Wien	aut	60	1980	2014	317285	1402	16	8.87587	10	100	21	159	36	808	2.91414	1092	1.28388	55	0.0746	345261	1515	18	8.87587	10	104	21	163	36	842	2.93629	1163	1.30267	55	5	43	Legal & Forensic Medicine	0.333333	Analytical Chemistry	0.25	Clinical Medicine	0.625	192	177	10158
Vallone, Peter M.	National Institute of Standards and Technology	usa	108	1997	2020	319417	2383	26	10.1977	1	2	20	625	66	1141	2.91092	1930	1.23472	92	0.1822	327551	2914	29	10.6986	1	2	20	702	66	1316	2.96218	2180	1.3367	95	0	13	Legal & Forensic Medicine	0.685714	Analytical Chemistry	0.104762	Clinical Medicine	0.752381	178	178	10158
Duflou, Johan	Sydney Medical School	aus	106	1984	2020	325071	2731	27	13.9153	4	2	13	213	46	1160	2.90215	2454	1.11288	95	0.1176	350388	3095	30	14.1415	4	2	13	219	46	1276	2.92905	2654	1.16616	96	0	6	Legal & Forensic Medicine	0.267442	Substance Abuse	0.232558	Clinical Medicine	0.709302	199	179	10158
Ishida, Yuko	Wakayama Medical University	jpn	97	1998	2020	325165	3030	29	9.41654	2	0	22	1135	24	1318	2.90202	2631	1.15165	91	0.1607	332330	3610	32	9.91856	2	0	22	1341	24	1539	2.95515	2815	1.28242	91	0	27	Legal & Forensic Medicine	0.395833	Immunology	0.15625	Clinical Medicine	0.864583	181	180	10158
Wallman, James F.	University of Technology Sydney	aus	64	1997	2020	325167	969	18	10.775	8	65	13	239	42	507	2.90202	665	1.45714	54	0.2044	294116	1218	20	12.1417	8	89	13	307	42	650	3.01482	759	1.60474	60	0	3	Legal & Forensic Medicine	0.431034	Entomology	0.12069	Clinical Medicine	0.482759	153	181	10158
Lareu, M. V.	Universidad de Santiago de Compostela	esp	190	1988	2020	326008	3688	34	11.4408	1	1	13	225	61	1204	2.90076	2585	1.42669	166	0.247	279245	4898	40	12.9754	1	2	13	300	61	1559	3.03982	3039	1.61171	174	0	17	Legal & Forensic Medicine	0.690909	Neurology & Neurosurgery	0.0848485	Clinical Medicine	0.818182	138	182	10158
Green, M. A.	University of Sheffield	gbr	50	1973	2010	326091	699	15	10.1213	11	111	17	256	42	627	2.90063	619	1.12924	40	0.0516	363409	737	16	10.1213	11	112	17	266	42	656	2.91092	639	1.15336	40	0	10	Legal & Forensic Medicine	0.588235	Ophthalmology & Optometry	0.176471	Clinical Medicine	1	213	183	10158
Rushton, D. I.	Birmingham Women's Hospital	gbr	75	1965	2005	326544	920	17	10.158	31	139	38	197	50	377	2.89995	866	1.06236	51	0.0336	376230	952	17	10.158	31	141	38	200	50	381	2.8935	894	1.06488	51	0	5	Legal & Forensic Medicine	0.333333	Pediatrics	0.333333	Clinical Medicine	1	223	184	10158
Komar, Debra A.	Liverpool John Moores University	gbr	22	1996	2012	328830	500	12	8.83333	8	230	21	434	22	500	2.89649	457	1.09409	21	0.0458	359259	524	13	8.83333	8	249	21	458	22	524	2.91666	470	1.11489	22	0	1	Legal & Forensic Medicine	0.863636	Anthropology	0.0909091	Clinical Medicine	0.863636	207	185	10158
Cowell, Robert G.	City, University of London	gbr	32	1989	2018	329745	1039	13	8.25758	10	100	23	339	26	724	2.89511	966	1.07557	26	0.1059	350298	1162	13	8.59091	10	107	23	406	26	811	2.92919	1044	1.11303	27	0	7	Legal & Forensic Medicine	0.380952	Statistics & Probability	0.238095	Clinical Medicine	0.428571	198	186	10158
Bond, John W.	University of Leicester	gbr	64	2007	2017	330249	632	15	9.26667	19	173	27	244	53	526	2.89441	425	1.48706	57	0.2367	263480	828	17	12.1	19	271	27	364	53	687	3.06768	485	1.70722	60	0	6	Legal & Forensic Medicine	0.7	Criminology	0.15	Clinical Medicine	0.716667	127	187	10158
Harruff, Richard C.	King County Medical Examiner's Office	usa	46	1980	2020	330962	1216	18	10.1024	3	45	14	205	30	722	2.89337	1197	1.01587	42	0.038	373921	1264	19	10.1024	3	46	14	207	30	732	2.89658	1244	1.01608	42	0	14	Legal & Forensic Medicine	0.666667	Emergency & Critical Care Medicine	0.0740741	Clinical Medicine	0.925926	221	188	10158
Olaisen, Bjørnar	Universitetet i Oslo	nor	130	1972	2006	332724	2001	19	9.14376	9	11	36	348	76	1142	2.8907	1777	1.12606	86	0.1158	354308	2263	21	9.47709	9	11	36	374	76	1234	2.92348	1957	1.15636	90	0	8	Legal & Forensic Medicine	0.481481	Genetics & Heredity	0.148148	Clinical Medicine	0.740741	201	189	10158
Bauer, Martin	Universität Bonn	deu	16	1999	2008	335812	789	12	5.79167	1	129	15	762	15	762	2.88614	511	1.54403	15	0.0223	385983	807	12	5.79167	1	129	15	780	15	780	2.88074	519	1.55491	15	0	2	Legal & Forensic Medicine	0.9375	Psychiatry	0.0625	Clinical Medicine	1	229	190	10158
Bell, Lynne	Simon Fraser University	can	33	1976	2020	336349	790	15	7.5881	3	88	12	447	25	655	2.88536	637	1.24019	25	0.0793	362317	858	15	8.0881	3	93	12	495	25	718	2.91242	663	1.29412	27	1	3	Legal & Forensic Medicine	0.47619	Anthropology	0.0952381	Clinical Medicine	0.571429	212	191	10158
Zięba-Palus, J.	Institute of Forensic Research	pol	75	1991	2020	336410	713	16	9.25	16	58	43	473	51	575	2.88528	541	1.31793	52	0.1738	324484	863	18	10.5	16	66	43	545	51	671	2.96686	614	1.40554	59	0	3	Legal & Forensic Medicine	0.534247	Analytical Chemistry	0.205479	Clinical Medicine	0.534247	175	192	10158
Adachi, Junko	Kobe University School of Medicine	jpn	93	1978	2009	336927	1356	21	8.43803	2	14	42	635	48	655	2.88454	1126	1.20426	78	0.1676	323944	1629	23	9.25708	2	17	42	779	48	802	2.96771	1222	1.33306	81	0	6	Legal & Forensic Medicine	0.173077	Substance Abuse	0.153846	Clinical Medicine	0.403846	174	193	10158
Daeid, Niamh Nic	University of Dundee	gbr	148	1991	2020	337143	1237	20	9.8	32	30	62	214	112	787	2.8842	950	1.30211	109	0.1619	341365	1476	22	10.8333	32	31	62	229	112	924	2.94191	1050	1.40571	109	0	8	Legal & Forensic Medicine	0.575472	Analytical Chemistry	0.283019	Clinical Medicine	0.603774	191	194	10158
Cordner, Stephen	Monash University	aus	131	1979	2020	338757	1709	19	8.82766	28	60	57	169	99	502	2.8818	1580	1.08165	86	0.1034	348707	1906	21	9.411	28	65	57	189	99	560	2.93143	1717	1.11008	91	0	7	Legal & Forensic Medicine	0.461538	Emergency & Critical Care Medicine	0.134615	Clinical Medicine	0.961538	196	195	10158
Wescott, Daniel J.	Texas State University	usa	45	1999	2019	342719	687	13	9.11667	12	170	20	263	35	509	2.87601	620	1.10806	40	0.1445	338143	803	15	9.9	12	190	20	289	35	603	2.9466	685	1.17226	41	0	3	Legal & Forensic Medicine	0.410256	Anthropology	0.282051	Clinical Medicine	0.410256	188	196	10158
Spiehler, Vina	Spiehler and Associates	usa	67	1973	2006	343362	867	17	7.91786	5	61	35	316	53	759	2.875	716	1.21089	50	0.0902	371566	953	18	7.91786	5	66	35	336	53	839	2.89966	776	1.22809	50	0	7	Legal & Forensic Medicine	0.421053	Analytical Chemistry	0.421053	Clinical Medicine	0.473684	219	197	10158
Neuman, Tom S.	University of California, San Diego	usa	65	1975	2017	343727	1099	19	9.02302	6	49	19	267	37	518	2.87446	807	1.36183	57	0.0887	374113	1206	20	9.35635	6	49	19	285	37	559	2.89633	845	1.42722	58	0	9	Legal & Forensic Medicine	0.333333	Emergency & Critical Care Medicine	0.333333	Clinical Medicine	0.833333	222	198	10158
Brenner, Charles H.	Human Rights Center	usa	29	1993	2017	348143	1030	14	6.80202	10	210	15	334	15	334	2.86807	863	1.19351	24	0.164	363990	1232	14	7.80202	10	222	15	354	15	354	2.91012	1018	1.21022	24	0	3	Legal & Forensic Medicine	0.571429	Neurology & Neurosurgery	0.142857	Clinical Medicine	0.761905	215	199	10158
Turk, Elisabeth Elena	Universitätsklinikum des Saarlandes Medizinische Fakultät der Universität des Saarlandes	deu	51	2002	2012	349178	721	16	7.36111	3	89	31	409	43	576	2.8665	636	1.13365	36	0.0636	385044	770	16	7.89444	3	89	31	432	43	609	2.88194	674	1.14243	36	2	26	Legal & Forensic Medicine	0.840909	Pathology	0.0454545	Clinical Medicine	0.977273	228	200	10158
Cunha, Eugénia	University of Coimbra, Centre for Functional Ecology	prt	122	1991	2020	349254	1618	18	9.84355	5	14	20	352	69	769	2.8664	1413	1.14508	93	0.2123	315504	2054	22	11.4213	5	17	20	402	69	978	2.98055	1634	1.25704	103	0	11	Legal & Forensic Medicine	0.519608	Anthropology	0.205882	Clinical Medicine	0.588235	166	201	10158
Volpe, Alan M.	Lawrence Livermore National Laboratory	usa	22	1987	2011	349298	1008	15	6.7625	1	46	12	602	15	762	2.86635	793	1.27112	22	0.0464	382757	1057	16	7.09583	1	46	12	629	15	794	2.88494	822	1.28589	22	0	2	Legal & Forensic Medicine	0.3	Oceanography	0.2	Earth & Environmental Sciences	0.4	227	202	10158
Crubézy, Eric	Universite Paul Sabatier Toulouse III	fra	138	1992	2020	352772	2246	26	10.0051	6	8	20	265	46	527	2.86143	1805	1.24432	112	0.2287	326367	2912	31	10.9162	6	11	20	304	46	622	2.96407	2174	1.33947	117	0	18	Legal & Forensic Medicine	0.211382	Anthropology	0.162602	Clinical Medicine	0.373984	177	203	10158
van Oorschot, Roland A.H.	La Trobe University	aus	159	1988	2020	356596	2193	24	13.2082	0	0	28	584	87	1332	2.85614	1296	1.69213	132	0.2606	315566	2966	29	15.9475	0	0	28	745	87	1813	2.98044	1513	1.96034	142	0	11	Legal & Forensic Medicine	0.792308	Genetics & Heredity	0.0461538	Clinical Medicine	0.830769	167	206	10158
Grieve, Michael	ENFSI (European Network of Forensic Institutes)	gbr	50	1976	2017	367769	506	14	9.16667	13	86	37	401	48	494	2.8408	232	2.18103	38	0.1759	348205	614	15	10.8333	13	104	37	471	48	599	2.93217	258	2.37984	40	0	4	Legal & Forensic Medicine	0.916667	Criminology	0.0833333	Clinical Medicine	0.916667	195	215	10158
Schmidt, S.	Universitätsklinikum Münster	deu	147	1998	2020	373933	2507	27	9.86591	1	0	45	845	57	944	2.83231	1612	1.55521	130	0.2375	353630	3288	33	10.7997	1	0	45	1030	57	1156	2.9245	1826	1.80066	134	11	94	Legal & Forensic Medicine	0.4	Surgery	0.303704	Clinical Medicine	0.896296	200	220	10158
Bull, Peter A.	University of Oxford	gbr	62	1977	2019	376338	614	13	9.07619	10	105	23	275	53	504	2.82908	445	1.37978	56	0.2835	334205	857	16	10.0345	10	114	23	350	53	718	2.95239	523	1.63862	57	0	0	Legal & Forensic Medicine	0.692308	Geography	0.0769231	Clinical Medicine	0.692308	182	222	10158
Zhu, Baoli	Jiangsu Provincial Center for Disease Prevention and Control	chn	296	1994	2020	390976	2364	25	10.9699	0	0	40	672	126	874	2.8099	1663	1.42153	222	0.3191	313211	3472	34	12.9552	0	0	40	1045	126	1368	2.9841	1926	1.8027	230	0	27	Legal & Forensic Medicine	0.570423	Toxicology	0.235915	Clinical Medicine	0.711268	165	235	10158
Edmond, Gary	University of New South Wales (UNSW) Australia	aus	51	1997	2020	395001	391	11	9.83333	16	149	42	344	47	375	2.80477	299	1.30769	44	0.2732	339635	538	14	10.7193	16	185	42	471	47	518	2.94445	357	1.507	44	0	1	Legal & Forensic Medicine	0.317073	Law	0.268293	Social Sciences	0.560976	189	237	10158
Matuszewski, Szymon	Uniwersytet im. Adama Mickiewicza w Poznaniu	pol	40	2004	2020	397867	603	13	7.52778	7	56	23	494	37	590	2.80107	337	1.78932	32	0.2821	340036	840	15	8.02778	7	89	23	687	37	825	2.94388	383	2.19321	35	0	2	Legal & Forensic Medicine	0.894737	Anthropology	0.0263158	Clinical Medicine	0.894737	190	240	10158
Mehrpour, Omid	Medical Toxicology and Drug Abuse Research Center(MTDRC), Birjand University of Medical Sciences	irn	106	2008	2020	400022	812	16	8.95162	4	29	31	338	81	530	2.7984	606	1.33993	74	0.3963	280039	1345	23	10.5707	4	44	31	572	81	895	3.03839	775	1.73548	83	6	62	Legal & Forensic Medicine	0.202532	Toxicology	0.139241	Clinical Medicine	0.582278	140	241	10158
Szpila, Krzysztof	Uniwersytet Mikołaja Kopernika w Toruniu	pol	55	2003	2020	430506	653	13	7.94444	2	57	21	251	37	573	2.76105	388	1.68299	46	0.335	318338	982	19	9.61111	2	78	21	402	37	839	2.97618	498	1.97189	50	0	4	Legal & Forensic Medicine	0.230769	Mycology & Parasitology	0.211538	Clinical Medicine	0.442308	171	269	10158
Forbes, Shari L.	Université du Québec à Trois-Rivières	can	93	2000	2020	434658	1217	19	9.74405	2	4	16	385	52	678	2.75618	687	1.77147	84	0.3113	349806	1767	24	11.5147	2	6	16	532	52	990	2.92989	810	2.18148	87	0	6	Legal & Forensic Medicine	0.555556	Analytical Chemistry	0.266667	Clinical Medicine	0.555556	197	271	10158
Busardò, Francesco Paolo	Università Politecnica delle Marche	ita	145	2013	2020	500834	1194	20	8.12063	1	2	48	384	83	658	2.68316	939	1.27157	116	0.3001	347304	1706	26	9.94405	1	7	48	596	83	995	2.93346	1097	1.55515	126	0	5	Legal & Forensic Medicine	0.2	Gastroenterology & Hepatology	0.142857	Clinical Medicine	0.657143	193	319	10158
Taylor, Duncan	Forensic Science Centre, Adelaide	aus	85	2008	2020	582591	637	13	7.19409	4	21	37	261	45	277	2.60341	366	1.74044	71	0.4656	354722	1192	19	9.57768	4	46	37	483	45	517	2.92291	528	2.25758	79	0	1	Legal & Forensic Medicine	0.921053	Analytical Chemistry	0.0263158	Clinical Medicine	0.921053	202	392	10158

## Sheet: Sheet2
FIELD	BASIS	DESCRIPTION
authfull		author name
inst_name		institution name (large institutions only)
cntry		country associated with most recent institution
np6019		# papers 1960-2019
firstyr		year of first publication
lastyr		year of most recent publication
rank (ns)	self-citations excluded	rank based on composite score c
nc9619 (ns)	self-citations excluded	total cites 1996-2019
h19 (ns)	self-citations excluded	h-index as of end-2019
hm19 (ns)	self-citations excluded	hm-index as of end-2019
nps (ns)	self-citations excluded	number of single authored papers
ncs (ns)	self-citations excluded	total cites to single authored papers
cpsf (ns)	self-citations excluded	number of single+first authored papers
ncsf (ns)	self-citations excluded	total cites to single+first authored papers
npsfl (ns)	self-citations excluded	number of single+first+last authored papers
ncsfl (ns)	self-citations excluded	total cites to single+first+last authored papers
c (ns)	self-citations excluded	composite score
npciting (ns)	self-citations excluded	number of distinct citing papers
cprat (ns)	self-citations excluded	ratio of total citations to distinct citing papers
np6019 cited9619 (ns)	self-citations excluded	number of papers 1960-2019 that have been cited at least once
self%		self-citation percentage
rank	all citations	rank based on composite score c
nc9619	all citations	total cites 1996-2019
h19	all citations	h-index as of end-2019
hm19	all citations	hm-index as of end-2019
nps	all citations	number of single authored papers
ncs	all citations	total cites to single authored papers
cpsf	all citations	number of single+first authored papers
ncsf	all citations	total cites to single+first authored papers
npsfl	all citations	number of single+first+last authored papers
ncsfl	all citations	total cites to single+first+last authored papers
c	all citations	composite score
npciting	all citations	number of distinct citing papers
cprat	all citations	ratio of total citations to distinct citing papers
np6019 cited9619	all citations	number of papers 1960-2019 that have been cited at least once
np6019_d		# papers 1960-2019 in titles that are discontinued in Scopus
nc9619_d		total cites 1996-2019 from titles that are discontinued in Scopus
sm-subfield-1	all citations	top ranked Science-Metrix category (subfield) for author
sm-subfield-1-frac	all citations	associated category fraction
sm-subfield-2	all citations	second ranked Science-Metrix category (subfield) for author
sm-subfield-2-frac	all citations	associated category fraction
sm-field	all citations	top ranked higher-level Science-Metrix category (field) for author
sm-field-frac	all citations	associated category fraction
rank sm-subfield-1	all citations	rank of c within category sm-subfield-1
rank sm-subfield-1 (ns)	self-citations excluded	rank of c (ns) within category sm-subfield-1
sm-subfield-1 count		total number of authors within category sm-subfield-1
