# Supplementary material for: Scientometric evaluation of highly cited scientists in the field of forensic science and legal medicine
Source: Int J Legal Med. 2021 Jan 2;135(2):701–7. doi: 10.1007/s00414-020-02491-x (PMC7870596; doi:10.1007/s00414-020-02491-x)
Supplement: Supplementary file 2 — (XLSX 39 kb) [file 414_2020_2491_MOESM2_ESM.xlsx]

## Sheet: Forensics 2
authfull	inst_name	cntry	np6019	firstyr	lastyr	rank (ns)	nc9619 (ns)	h19 (ns)	hm19 (ns)	nps (ns)	ncs (ns)	cpsf (ns)	ncsf (ns)	npsfl (ns)	ncsfl (ns)	c (ns)	npciting (ns)	cprat (ns)	np6019 cited9619 (ns)	self%	rank	nc9619	h19	hm19	nps	ncs	cpsf	ncsf	npsfl	ncsfl	c	npciting	cprat	np6019 cited9619	np6019_d	nc9619_d	sm-subfield-1	sm-subfield-1-frac	sm-subfield-2	sm-subfield-2-frac	sm-field	sm-field-frac	rank sm-subfield-1	rank sm-subfield-1 (ns)	sm-subfield-1 count
Weir, Bruce S.	University of Washington, Seattle	usa	229	1968	2019	3329	35801	57	28.2821	39	665	70	14444	177	20861	4.41299	30906	1.15838	210	0.0639	3706	38246	60	29.4363	39	708	70	14598	177	21643	4.4264	32466	1.17803	211	0	92	Developmental Biology	0.271318	Legal & Forensic Medicine	0.155039	Biomedical Research	0.426357	223	222	105600
Darke, Shane	UNSW, National Drug & Alcohol Research Centre	aus	280	1988	2020	6317	11516	54	33.4548	27	1291	168	7084	195	8267	4.27008	7647	1.50595	252	0.1371	5849	13346	60	35.9048	27	1362	168	8153	195	9543	4.32449	7997	1.66888	256	0	28	Substance Abuse	0.813725	Legal & Forensic Medicine	0.0735294	Public Health & Health Services	0.833333	21	23	12500
Chakraborty, Ranajit	University of North Texas Health Science Center	usa	468	1970	2017	8583	18332	61	30.7889	46	526	153	3595	291	9852	4.19448	15185	1.20724	404	0.0994	8749	20356	67	32.8487	46	557	153	3850	291	10680	4.23141	16160	1.25965	410	0	118	Genetics & Heredity	0.221053	Legal & Forensic Medicine	0.2	Clinical Medicine	0.410526	34	34	32641
Graham, David I.	University of Glasgow, Faculty of Medicine	gbr	399	1967	2015	13537	21945	80	34.8758	14	122	55	1904	154	6647	4.07594	14237	1.54141	356	0.0805	14929	23866	84	36.2329	14	124	55	2039	154	7238	4.09426	14759	1.61705	359	0	66	Neurology & Neurosurgery	0.804511	Legal & Forensic Medicine	0.0451128	Clinical Medicine	0.969925	1291	1192	227881
Ogden, John	Atlanta Medical Center	usa	232	1969	2016	16102	5846	43	29.7353	35	1134	100	2979	188	4958	4.02872	4693	1.24569	203	0.011	19903	5911	43	29.7353	35	1137	100	3011	188	5014	4.01483	4730	1.24968	204	0	29	Orthopedics	0.935484	Legal & Forensic Medicine	0.0322581	Clinical Medicine	1	123	103	57183
Schneider, Peter	Universität Bonn	deu	442	1983	2019	16613	13223	59	28.6375	31	348	83	1701	209	6654	4.01996	8437	1.56726	382	0.2266	12839	17097	68	33.2905	31	432	83	2182	209	8230	4.13392	9580	1.78466	388	7	35	Astronomy & Astrophysics	0.538674	Legal & Forensic Medicine	0.118785	Physics & Astronomy	0.558011	123	143	42624
Krawczak, Michael	Christian-Albrechts-Universität zu Kiel	deu	386	1985	2020	18268	19997	72	23.3645	14	159	55	2762	129	4792	3.99381	17070	1.17147	331	0.1569	18300	23719	77	24.9931	14	165	55	3052	129	5516	4.03772	19291	1.22954	341	0	123	Genetics & Heredity	0.40493	Legal & Forensic Medicine	0.119718	Biomedical Research	0.53169	108	110	32641
Wenzel, Ann	Aarhus Universitet	dnk	294	1981	2020	24603	6928	42	26.6702	25	520	88	1825	218	4677	3.90545	4919	1.40842	256	0.1332	21996	7993	46	30.7702	25	613	88	2153	218	5522	3.9858	5187	1.54097	266	0	90	Dentistry	0.965686	Legal & Forensic Medicine	0.0147059	Clinical Medicine	1	79	100	55471
Landers, James P.	University of Virginia	usa	330	1985	2020	25182	8654	51	25.9667	11	348	27	912	257	7436	3.8987	5837	1.48261	256	0.1404	25913	10067	56	27.0584	11	360	27	969	257	8618	3.93813	6204	1.62266	271	1	58	Analytical Chemistry	0.753731	Legal & Forensic Medicine	0.0522388	Chemistry	0.764925	179	172	87137
Jobling, Mark A.	University of Leicester	gbr	152	1992	2019	33107	7775	49	17.559	31	304	45	2169	97	4115	3.81559	5038	1.54327	128	0.1826	33529	9512	53	17.984	31	323	45	2440	97	4867	3.86214	5613	1.69464	130	0	51	Genetics & Heredity	0.433628	Legal & Forensic Medicine	0.256637	Biomedical Research	0.575221	209	209	32641
Smith, Adrian F.M.	University of Nottingham	gbr	95	1973	2016	33232	15388	27	17.9167	12	313	19	1007	81	14950	3.81435	13916	1.10578	85	0.0207	37048	15713	29	19.3333	12	314	19	1020	81	15234	3.83081	14116	1.11313	86	0	87	Statistics & Probability	0.84375	Legal & Forensic Medicine	0.0625	Mathematics & Statistics	0.875	133	124	16942
Brugada, Ramon	Universitat de Girona	esp	351	1992	2020	36262	14241	55	19.9374	11	77	28	1860	167	4340	3.78667	7926	1.79674	303	0.1994	34644	17788	59	21.0016	11	89	28	2219	167	5237	3.85185	8996	1.97732	307	0	44	Cardiovascular System & Hematology	0.623656	Legal & Forensic Medicine	0.0681004	Clinical Medicine	0.817204	1402	1496	152312
Sutula, Thomas P.	University of Wisconsin School of Medicine and Public Health	usa	93	1979	2020	38688	5923	34	18.6711	7	285	36	2476	81	5200	3.76726	4107	1.44217	85	0.0713	42894	6378	36	19.1711	7	292	36	2625	81	5601	3.78553	4235	1.50602	85	0	17	Neurology & Neurosurgery	0.893617	Legal & Forensic Medicine	0.0212766	Clinical Medicine	0.957447	3151	2898	227881
Whiting, David A.	Hair and Skin Research and Treatment Center	usa	85	1981	2019	39866	4892	38	18.5745	22	1145	29	1417	43	1867	3.75752	3202	1.5278	79	0.1112	42281	5504	40	19.9661	22	1206	29	1493	43	2025	3.78978	3473	1.5848	79	1	51	Dermatology & Venereal Diseases	0.904762	Legal & Forensic Medicine	0.015873	Clinical Medicine	0.984127	245	229	41196
Meloy, J. Reid	Department of Psychiatry	usa	140	1984	2020	45938	3301	30	19.9524	44	912	83	1791	107	2123	3.71054	2133	1.54759	119	0.1639	42446	3948	35	21.8631	44	1033	83	2075	107	2456	3.78863	2287	1.72628	123	0	8	Criminology	0.421053	Legal & Forensic Medicine	0.315789	Clinical Medicine	0.473684	55	64	9174
Kadane, Joseph B.	Carnegie Mellon University	usa	208	1967	2020	49477	5376	33	20.6812	50	307	88	1226	157	3239	3.68501	4654	1.15514	165	0.0675	53911	5765	35	21.7645	50	323	88	1308	157	3421	3.7093	4895	1.17773	167	0	30	Statistics & Probability	0.441667	Legal & Forensic Medicine	0.0666667	Mathematics & Statistics	0.458333	198	183	16942
Dawid, A. Philip	University of Cambridge	gbr	94	1970	2020	54999	2920	24	17.896	33	1255	61	1671	79	1809	3.64848	2522	1.15781	83	0.0715	58618	3145	26	18.9794	33	1300	61	1797	79	1960	3.68052	2627	1.19718	84	0	11	Statistics & Probability	0.565217	Legal & Forensic Medicine	0.108696	Mathematics & Statistics	0.565217	212	214	16942
de Knijff, Peter	Leiden University Medical Center - LUMC	nld	207	1987	2020	57855	11041	55	16.8615	6	118	19	775	53	1945	3.63098	8441	1.30802	197	0.1939	56112	13696	63	17.9726	6	124	19	886	53	2274	3.69585	9876	1.3868	200	0	49	Genetics & Heredity	0.266272	Legal & Forensic Medicine	0.242604	Clinical Medicine	0.473373	334	343	32641
Willems, Guy	KU Leuven– University Hospital Leuven	bel	186	1984	2020	58730	4947	41	18.3544	2	135	23	1172	111	3473	3.62558	3619	1.36695	165	0.1072	63609	5541	42	19.1238	2	149	23	1248	111	3852	3.65299	3878	1.42883	168	0	90	Dentistry	0.560976	Legal & Forensic Medicine	0.359756	Clinical Medicine	0.939024	289	286	55471
Roberts, Graham J.	King's College London	gbr	172	1974	2020	62081	3726	36	18.9052	12	339	42	944	111	2148	3.60641	2873	1.2969	152	0.0859	69308	4076	36	19.3813	12	357	42	1046	111	2342	3.62283	3007	1.3555	154	5	137	Dentistry	0.508929	Legal & Forensic Medicine	0.205357	Clinical Medicine	0.883929	326	302	55471
Throckmorton, Gaylord S.	UT Southwestern Medical Center	usa	100	1976	2014	62150	3848	38	21.8	7	188	31	933	60	2400	3.60606	2285	1.68403	99	0.0976	67280	4264	40	22.8833	7	192	31	1023	60	2614	3.63327	2386	1.78709	100	0	43	Dentistry	0.923077	Legal & Forensic Medicine	0.0307692	Clinical Medicine	0.969231	311	304	55471
Gastwirth, Joseph L.	The George Washington University	usa	154	1965	2020	65356	2338	28	21.5929	29	501	66	968	138	2149	3.58773	1872	1.24893	123	0.162	66020	2790	29	22.4262	29	572	66	1155	138	2554	3.6398	2076	1.34393	132	0	19	Statistics & Probability	0.632653	Legal & Forensic Medicine	0.102041	Mathematics & Statistics	0.632653	240	249	16942
Vock, Peter	UniversitätsSpital Bern	che	242	1976	2019	67675	8027	50	19.9163	14	88	40	442	95	2582	3.57525	6302	1.27372	202	0.1644	70615	9606	56	20.4777	14	89	40	477	95	2938	3.61609	7031	1.36624	204	0	41	Nuclear Medicine & Medical Imaging	0.59854	Legal & Forensic Medicine	0.19708	Clinical Medicine	0.934307	577	559	84246
Logan, Barry Kerr	Fredric Rieders Family Foundation	usa	133	1986	2020	68091	3157	34	18.5456	6	188	48	1285	108	2657	3.57296	2575	1.22602	125	0.0657	74249	3379	36	19.6385	6	195	48	1364	108	2847	3.59793	2681	1.26035	125	0	32	Analytical Chemistry	0.469388	Legal & Forensic Medicine	0.397959	Chemistry	0.469388	571	491	87137
Forster, Peter	University of Cambridge	gbr	62	1995	2020	68520	12753	33	10.7273	3	277	16	1344	22	1733	3.57075	10462	1.21898	57	0.061	76741	13582	35	10.7829	3	280	16	1446	22	1883	3.58578	10830	1.25411	57	0	33	Genetics & Heredity	0.306122	Legal & Forensic Medicine	0.183673	Biomedical Research	0.44898	450	408	32641
Cody, Robert B.	JEOL USA Inc.	usa	122	1979	2019	71398	3970	27	13.1921	9	238	42	2408	56	2698	3.55571	2925	1.35726	104	0.1016	74449	4419	31	13.8778	9	252	42	2531	56	2860	3.59695	3076	1.43661	109	0	8	Analytical Chemistry	0.675676	Legal & Forensic Medicine	0.0810811	Chemistry	0.743243	573	519	87137
Pretty, Iain A.	University of Manchester	gbr	158	1999	2020	79411	2519	27	16.1877	14	338	62	1378	114	1909	3.51575	1896	1.32859	148	0.1507	73737	2966	30	19.3417	14	372	62	1601	114	2229	3.60047	2060	1.43981	149	0	68	Dentistry	0.709459	Legal & Forensic Medicine	0.216216	Clinical Medicine	0.939189	349	418	55471
Lauritzen, Steffen	Københavns Universitet	dnk	62	1977	2019	79747	2698	21	13	5	732	21	1501	46	2105	3.51409	2316	1.16494	56	0.0635	87750	2881	23	13.5909	5	737	21	1538	46	2200	3.53575	2416	1.19247	56	0	7	Statistics & Probability	0.615385	Legal & Forensic Medicine	0.153846	Mathematics & Statistics	0.641026	323	314	16942
Dror, Itiel	UCL	gbr	109	1992	2020	79952	2520	26	16.2531	21	273	56	1648	92	2059	3.5131	1587	1.5879	87	0.1686	71275	3031	29	18.7031	21	355	56	1991	92	2489	3.61262	1724	1.75812	89	0	10	Experimental Psychology	0.307692	Legal & Forensic Medicine	0.276923	Psychology & Cognitive Sciences	0.338462	807	907	23081
Gillon, Raanan	Imperial College London	gbr	141	1981	2019	81642	1751	17	14.827	122	1496	127	1506	131	1550	3.50536	1574	1.11245	120	0.0174	97441	1782	17	14.827	122	1508	127	1519	131	1565	3.49538	1591	1.12005	120	0	7	Applied Ethics	0.692308	Legal & Forensic Medicine	0.0769231	Philosophy & Theology	0.769231	65	53	4946
Auwärter, Volker	Universität Freiburg im Breisgau	deu	150	2001	2020	83766	3532	29	13.9198	1	426	9	625	75	2348	3.49596	2020	1.74851	137	0.1703	80730	4257	33	15.0921	1	469	9	715	75	2769	3.56676	2249	1.89284	142	4	30	Analytical Chemistry	0.488722	Legal & Forensic Medicine	0.255639	Chemistry	0.488722	631	632	87137
Konigsberg, Lyle W.	University of Illinois at Urbana-Champaign	usa	78	1985	2020	88455	2330	30	16.5333	11	236	43	1042	68	1814	3.4749	1630	1.42945	69	0.0969	93456	2580	33	17.0667	11	247	43	1152	68	2021	3.51173	1760	1.46591	69	0	7	Anthropology	0.486486	Legal & Forensic Medicine	0.27027	Historical Studies	0.513514	114	115	7098
Verstraete, Alain G.	University Hospital of Ghent	bel	178	1986	2020	89443	3300	31	13.9844	8	416	26	574	83	1757	3.47048	2585	1.2766	150	0.1382	90150	3829	33	15.9685	8	435	26	615	83	2026	3.52553	2858	1.33975	154	3	20	Analytical Chemistry	0.181159	Legal & Forensic Medicine	0.152174	Clinical Medicine	0.608696	723	681	87137
Edgar, W. M.	University of Liverpool	gbr	104	1967	2005	89570	2212	25	15.65	17	595	34	800	71	1526	3.46989	1832	1.20742	91	0.0964	93525	2448	28	17.2667	17	599	34	818	71	1655	3.51142	1934	1.26577	91	0	63	Dentistry	0.944444	Legal & Forensic Medicine	0.0277778	Clinical Medicine	1	474	482	55471
Poklis, Alphonse	Virginia Commonwealth University	usa	205	1975	2020	92500	3106	29	18.5738	14	148	59	677	153	2238	3.45791	2419	1.284	186	0.0712	102821	3344	31	18.8072	14	155	59	701	153	2392	3.47482	2537	1.31809	187	0	36	Analytical Chemistry	0.530864	Legal & Forensic Medicine	0.185185	Chemistry	0.530864	820	704	87137
Moini, Mehdi	The George Washington University	usa	77	1985	2020	92665	1846	25	16.1762	12	450	37	878	71	1740	3.45718	1425	1.29544	68	0.1151	96462	2086	27	16.6762	12	496	37	989	71	1966	3.49953	1498	1.39252	68	0	4	Analytical Chemistry	0.833333	Legal & Forensic Medicine	0.037037	Chemistry	0.851852	771	705	87137
Levy, Angela D.	MedStar Georgetown University Hospital	usa	65	2001	2020	94992	3641	33	11.6175	8	77	39	2259	43	2330	3.4476	3171	1.14822	57	0.027	110938	3742	33	11.9508	8	77	39	2314	43	2387	3.44476	3234	1.15708	57	0	50	Nuclear Medicine & Medical Imaging	0.872727	Legal & Forensic Medicine	0.0545455	Clinical Medicine	0.963636	995	858	84246
Brannon, R. B.	Louisiana State University	usa	70	1976	2014	98064	2159	26	14.2	3	367	26	936	49	1675	3.43544	1886	1.14475	66	0.016	114502	2194	26	14.7	3	367	26	955	49	1702	3.43232	1905	1.15171	66	1	37	Dentistry	0.666667	Legal & Forensic Medicine	0.194444	Clinical Medicine	1	620	536	55471
Slice, Dennis E.	Florida State University	usa	56	1988	2019	100325	5444	20	9.00648	3	481	5	496	21	4542	3.42643	4182	1.30177	46	0.0745	109756	5882	22	9.25648	3	494	5	518	21	4701	3.44913	4379	1.34323	49	0	9	Anthropology	0.153846	Legal & Forensic Medicine	0.115385	Clinical Medicine	0.230769	142	129	7098
Vincenti, Marco	Università degli Studi di Torino	ita	163	1983	2020	103152	3147	31	15.3893	2	137	30	669	98	1985	3.4156	2623	1.19977	150	0.1953	93972	3911	38	16.9623	2	141	30	831	98	2449	3.50959	2992	1.30715	155	0	45	Analytical Chemistry	0.413223	Legal & Forensic Medicine	0.165289	Chemistry	0.504132	749	795	87137
Ogasawara, Kunio	Tohoku University	jpn	370	1964	2009	104207	5519	35	24.8262	5	67	5	67	349	5389	3.41149	3889	1.41913	353	0.1057	90001	6171	37	26.2762	5	117	5	117	349	6037	3.52617	4025	1.53317	357	0	4	Organic Chemistry	0.948905	Legal & Forensic Medicine	0.0145985	Chemistry	0.978102	1716	1856	111388
Meier-Augenstein, Wolfram	Robert Gordon University	gbr	65	1990	2019	105108	1811	24	14.7226	11	609	25	859	32	998	3.40815	1394	1.29914	65	0.136	110045	2096	25	15.9309	11	642	25	943	32	1098	3.448	1560	1.34359	65	1	5	Analytical Chemistry	0.489796	Legal & Forensic Medicine	0.142857	Chemistry	0.489796	886	806	87137
Bergan, Tom	Universitetet i Oslo	nor	334	1968	2001	106797	1889	22	14.9476	102	371	216	1073	270	1360	3.4016	1664	1.13522	208	0.0263	124265	1940	23	14.8143	102	371	216	1097	270	1385	3.39884	1707	1.1365	208	0	20	Microbiology	0.642857	Legal & Forensic Medicine	0.0714286	Biomedical Research	0.714286	3043	2673	134369
Elliott, Simon P.	King's College London	gbr	67	1997	2020	115729	1424	24	14.5135	12	410	33	975	38	1067	3.36909	1134	1.25573	62	0.1343	121842	1645	27	14.9112	12	426	33	1045	38	1148	3.40678	1217	1.35168	63	0	16	Analytical Chemistry	0.553571	Legal & Forensic Medicine	0.232143	Chemistry	0.571429	1001	904	87137
Henneberg, Maciej	The University of Adelaide	aus	197	1976	2020	119373	2504	26	16.5354	11	137	36	476	151	2055	3.35644	2125	1.17835	156	0.1755	102000	3037	28	19.8687	11	194	36	657	151	2505	3.47794	2340	1.29786	166	1	27	Anthropology	0.353333	Legal & Forensic Medicine	0.1	Historical Studies	0.393333	127	158	7098
Bogusz, Maciej J.	Forensic Medicine and Clinical Toxicology	deu	152	1965	2016	119676	1742	23	12.4944	34	190	110	1536	128	1623	3.35534	1388	1.25504	88	0.0689	132258	1871	23	12.9944	34	207	110	1645	128	1735	3.37314	1422	1.31575	88	3	28	Analytical Chemistry	0.678571	Legal & Forensic Medicine	0.107143	Chemistry	0.678571	1080	936	87137
Lurie, Ira S.	The George Washington University	usa	76	1977	2019	122848	1664	22	13.6531	12	271	47	1028	66	1368	3.34434	1224	1.35948	70	0.12	123521	1891	25	14.496	12	297	47	1151	66	1549	3.40119	1301	1.4535	70	1	19	Analytical Chemistry	0.75	Legal & Forensic Medicine	0.227273	Chemistry	0.75	1021	969	87137
Yinon, J.	Weizmann Institute of Science Israel	isr	90	1970	2009	128461	1200	18	13.8929	30	564	70	908	86	1163	3.3257	870	1.37931	73	0.0385	149075	1248	18	13.8929	30	576	70	939	86	1209	3.32315	888	1.40541	73	0	4	Analytical Chemistry	0.842105	Legal & Forensic Medicine	0.105263	Chemistry	0.842105	1243	1013	87137
Christophersen, Asbjørg S.	Norwegian Institute of Public Health	nor	135	1977	2020	130314	2596	31	13.8167	3	156	28	420	66	1346	3.31998	1942	1.33677	121	0.2272	119573	3359	35	15.475	3	171	28	535	66	1679	3.4145	2161	1.55437	127	1	19	Analytical Chemistry	0.269663	Legal & Forensic Medicine	0.213483	Clinical Medicine	0.426966	985	1038	87137
Vilke, Gary M.	University of California, San Diego	usa	266	1994	2020	134960	4833	39	17.9232	9	6	69	1050	134	1944	3.30537	3996	1.20946	221	0.0993	143692	5366	41	18.5843	9	7	69	1146	134	2095	3.3384	4297	1.24878	224	0	24	Emergency & Critical Care Medicine	0.79902	Legal & Forensic Medicine	0.0882353	Clinical Medicine	0.97549	498	488	28564
Polettini, Aldo Eliano	Università degli Studi di Verona	ita	63	1990	2019	140861	1732	28	13.3107	4	138	21	670	43	1282	3.28722	1323	1.30915	57	0.1387	151774	2011	29	13.3107	4	147	21	745	43	1461	3.31552	1462	1.37551	57	0	8	Analytical Chemistry	0.479167	Legal & Forensic Medicine	0.229167	Chemistry	0.479167	1282	1138	87137
Moore, Christine	Immunalysis Corporation	usa	118	1987	2019	141233	2309	30	14.2742	6	36	47	1073	77	1694	3.28611	1614	1.43061	112	0.0991	140747	2563	32	15.8242	6	46	47	1187	77	1863	3.34738	1707	1.50146	112	0	20	Analytical Chemistry	0.6625	Legal & Forensic Medicine	0.2	Chemistry	0.6625	1169	1141	87137
Kieser, Jules A.	University of Otago	nzl	164	1984	2016	145660	2241	26	13.6524	17	81	60	771	101	1377	3.27291	1966	1.13988	152	0.1588	147688	2664	28	14.9786	17	84	60	852	101	1607	3.32709	2216	1.20217	154	0	47	Dentistry	0.366197	Legal & Forensic Medicine	0.232394	Clinical Medicine	0.661972	821	855	55471
Murphy, Terence M.	University of California, Davis	usa	124	1963	2016	148363	1973	23	13.4262	24	157	62	551	98	1362	3.265	1756	1.12358	91	0.0746	164314	2132	24	13.8429	24	163	62	577	98	1425	3.28111	1878	1.13525	92	0	12	Plant Biology & Botany	0.37931	Legal & Forensic Medicine	0.103448	Biology	0.448276	2307	2063	113961
Barnett, Neil W.	Deakin University	aus	206	1983	2020	150547	3733	31	15.3917	9	22	44	591	91	1752	3.25863	2774	1.34571	182	0.2633	126012	5067	39	18.1353	9	22	44	823	91	2401	3.39279	3080	1.64513	190	0	43	Analytical Chemistry	0.783439	Legal & Forensic Medicine	0.044586	Chemistry	0.872611	1037	1237	87137
King, Nigel M.	University of Western Australia	aus	203	1979	2019	152518	4147	35	16.7687	4	17	35	397	117	1778	3.25313	3280	1.26433	179	0.1521	149921	4891	38	18.102	4	22	35	449	117	2007	3.32088	3674	1.33125	183	5	104	Dentistry	0.85625	Legal & Forensic Medicine	0.0375	Clinical Medicine	0.9375	834	899	55471
Whittaker, D. K.	Prifysgol Cymru	gbr	84	1969	2004	155205	1064	19	12.3667	35	401	64	820	77	909	3.24548	876	1.21461	63	0.044	179672	1113	19	12.3667	35	404	64	841	77	954	3.24252	910	1.22308	64	0	16	Dentistry	0.583333	Legal & Forensic Medicine	0.166667	Clinical Medicine	0.833333	1037	918	55471
Miner, James R.	Hennepin County Medical Center	usa	154	2001	2020	158255	3194	29	11.8114	11	23	46	1119	107	1724	3.23712	2382	1.34089	121	0.1881	144862	3934	33	12.7781	11	30	46	1389	107	2180	3.33511	2632	1.49468	124	0	27	Emergency & Critical Care Medicine	0.754386	Legal & Forensic Medicine	0.122807	Clinical Medicine	0.964912	503	565	28564
Crouch, Dennis J.	The University of Utah	usa	78	1978	2017	162594	2292	28	11.0444	1	147	15	458	34	989	3.22564	1928	1.1888	71	0.0732	182359	2473	29	11.1873	1	150	15	480	34	1042	3.23611	2042	1.21107	71	0	23	Analytical Chemistry	0.583333	Legal & Forensic Medicine	0.145833	Chemistry	0.583333	1593	1356	87137
McDonald, Fraser	King's College London	gbr	138	1977	2018	168607	3397	26	13.7198	9	64	22	251	82	1641	3.20948	2665	1.27467	121	0.0792	184410	3689	28	14.4198	9	64	22	258	82	1738	3.23115	2842	1.29803	122	0	87	Dentistry	0.612245	Legal & Forensic Medicine	0.112245	Clinical Medicine	0.836735	1086	1024	55471
Ojanperä, Ilkka	Helsingin Yliopisto	fin	160	1986	2020	169900	3631	35	15.6457	6	8	36	478	109	2277	3.20606	2695	1.34731	148	0.1361	162066	4203	38	16.9135	6	12	36	560	109	2611	3.28716	2914	1.44235	152	1	49	Analytical Chemistry	0.463768	Legal & Forensic Medicine	0.311594	Chemistry	0.463768	1399	1436	87137
Allison, John	The College of New Jersey	usa	124	1975	2016	172300	2084	25	15.7012	5	58	21	296	100	1712	3.19983	1584	1.31566	105	0.0868	188512	2282	27	16.1179	5	59	21	303	100	1870	3.2216	1674	1.3632	105	1	2	Analytical Chemistry	0.473684	Legal & Forensic Medicine	0.289474	Chemistry	0.526316	1656	1454	87137
Kronstrand, Robert	Linköpings universitet	swe	87	1996	2020	172781	2444	28	12.6552	1	25	24	947	49	1385	3.19866	1953	1.25141	80	0.1113	180529	2750	31	13.1885	1	27	24	1031	49	1526	3.24041	2099	1.31015	82	0	8	Analytical Chemistry	0.440476	Legal & Forensic Medicine	0.27381	Clinical Medicine	0.464286	1580	1461	87137
Burgi, Dean	IntegenX Inc.	usa	26	1984	2015	176960	2344	17	7.89792	1	152	10	883	16	1914	3.18827	1592	1.47236	24	0.0147	207385	2379	17	7.89792	1	152	10	891	16	1936	3.17861	1609	1.47856	24	0	10	Analytical Chemistry	0.666667	Legal & Forensic Medicine	0.111111	Chemistry	0.666667	1856	1504	87137
Staub, Christian	Université de Genève	che	80	1990	2014	181404	2150	28	14.1574	7	100	11	182	45	1196	3.17726	1772	1.21332	73	0.1549	189186	2544	32	14.5304	7	105	11	189	45	1328	3.21999	1992	1.27711	75	0	21	Analytical Chemistry	0.476923	Legal & Forensic Medicine	0.2	Chemistry	0.523077	1661	1542	87137
Hintze, H.	Aarhus Universitet	dnk	62	1985	2014	181948	1470	23	13.7723	6	85	29	648	36	905	3.17589	1114	1.31957	57	0.1614	181111	1753	28	13.7723	6	90	29	756	36	1051	3.23907	1225	1.43102	57	0	24	Dentistry	0.931818	Legal & Forensic Medicine	0.0227273	Clinical Medicine	0.977273	1055	1107	55471
Hall, Martin J.R.	The Natural History Museum, London	gbr	107	1980	2020	185617	2231	18	11.0595	8	95	25	590	61	1502	3.16671	1640	1.36037	97	0.1986	159594	2784	22	13.831	8	110	25	720	61	1852	3.2939	1838	1.51469	99	0	21	Tropical Medicine	0.426667	Legal & Forensic Medicine	0.2	Clinical Medicine	0.653333	372	428	28529
Hainsworth, Sarah	Aston University	gbr	81	1993	2020	189562	1967	26	11.8437	5	42	19	713	39	1117	3.1571	1789	1.0995	70	0.0927	206579	2168	26	12.9865	5	42	19	757	39	1211	3.18042	1917	1.13093	72	1	23	Materials	0.369231	Legal & Forensic Medicine	0.153846	Enabling & Strategic Technologies	0.415385	2891	2535	177931
Weinmann, Wolfgang	University of Bern	che	171	1992	2020	195208	4584	41	17.6512	0	0	23	719	99	2864	3.14422	2991	1.5326	157	0.1427	204034	5347	45	18.4179	0	0	23	815	99	3253	3.18602	3242	1.64929	158	4	73	Analytical Chemistry	0.383648	Legal & Forensic Medicine	0.352201	Clinical Medicine	0.440252	1821	1690	87137
MacCrehan, William A.	National Institute of Standards and Technology	usa	70	1974	2019	196228	1885	20	12.654	7	58	34	520	51	1418	3.14183	1714	1.09977	62	0.0705	204397	2028	22	13.779	7	63	34	561	51	1512	3.18517	1794	1.13043	63	0	12	Analytical Chemistry	0.375	Legal & Forensic Medicine	0.275	Chemistry	0.375	1823	1698	87137
Clement, John	Melbourne Dental School	aus	131	1992	2020	206348	3103	31	13.9929	5	53	11	93	57	1268	3.11901	2467	1.2578	115	0.1699	209702	3738	34	14.9373	5	56	11	99	57	1541	3.17347	2768	1.35043	120	0	21	Anatomy & Morphology	0.171429	Legal & Forensic Medicine	0.171429	Clinical Medicine	0.485714	45	46	5832
Arndt, Torsten	Bioscientia Institut für Medizinische Diagnostik GmbH	deu	59	1991	2017	220454	960	16	8.46948	5	312	40	737	41	739	3.08854	684	1.40351	50	0.1717	214610	1159	18	9.46948	5	340	40	852	41	854	3.16286	756	1.53307	53	1	23	General Clinical Medicine	0.428571	Legal & Forensic Medicine	0.261905	Clinical Medicine	0.928571	171	189	16340
Moskowitz, Herbert	Southern California Research Institute	usa	54	1964	2013	229684	1050	17	10.7409	11	159	35	521	46	762	3.06928	895	1.17318	43	0.0233	267029	1075	17	10.7409	11	161	35	526	46	770	3.06115	912	1.17873	44	0	13	Logistics & Transportation	0.5	Legal & Forensic Medicine	0.166667	Economics & Business	0.5	413	348	21274
Veenman, Cor J.	Leiden University	nld	44	1998	2019	244682	2105	16	8.29402	2	68	15	783	28	886	3.03953	2009	1.04778	33	0.0539	270620	2225	17	8.62736	2	70	15	796	28	908	3.05477	2103	1.05801	35	0	18	Artificial Intelligence & Image Processing	0.880952	Legal & Forensic Medicine	0.047619	Information & Communication Technologies	0.928571	4714	4096	215114
Slørdal, Lars	Norges Teknisk-Naturvitenskapelige Universitet	nor	196	1983	2020	262818	2170	22	10.8397	14	19	57	261	145	1690	3.00604	2010	1.0796	139	0.1033	269786	2420	22	11.8159	14	24	57	305	145	1839	3.05628	2172	1.11418	151	0	18	General & Internal Medicine	0.425532	Legal & Forensic Medicine	0.12766	Clinical Medicine	0.914894	2063	2160	106795
Gjerde, Hallvard	Oslo University Hospital	nor	103	1984	2020	286501	1875	21	10.6548	2	10	55	737	77	869	2.96414	1571	1.19351	92	0.2001	259997	2344	25	12.2171	2	10	55	1000	77	1172	3.07389	1751	1.33866	95	2	16	Logistics & Transportation	0.285714	Legal & Forensic Medicine	0.257143	Clinical Medicine	0.371429	394	462	21274

## Sheet: KEY
FIELD	BASIS	DESCRIPTION
authfull		author name
inst_name		institution name (large institutions only)
cntry		country associated with most recent institution
np6019		# papers 1960-2019
firstyr		year of first publication
lastyr		year of most recent publication
rank (ns)	self-citations excluded	rank based on composite score c
nc9619 (ns)	self-citations excluded	total cites 1996-2019
h19 (ns)	self-citations excluded	h-index as of end-2019
hm19 (ns)	self-citations excluded	hm-index as of end-2019
nps (ns)	self-citations excluded	number of single authored papers
ncs (ns)	self-citations excluded	total cites to single authored papers
cpsf (ns)	self-citations excluded	number of single+first authored papers
ncsf (ns)	self-citations excluded	total cites to single+first authored papers
npsfl (ns)	self-citations excluded	number of single+first+last authored papers
ncsfl (ns)	self-citations excluded	total cites to single+first+last authored papers
c (ns)	self-citations excluded	composite score
npciting (ns)	self-citations excluded	number of distinct citing papers
cprat (ns)	self-citations excluded	ratio of total citations to distinct citing papers
np6019 cited9619 (ns)	self-citations excluded	number of papers 1960-2019 that have been cited at least once
self%		self-citation percentage
rank	all citations	rank based on composite score c
nc9619	all citations	total cites 1996-2019
h19	all citations	h-index as of end-2019
hm19	all citations	hm-index as of end-2019
nps	all citations	number of single authored papers
ncs	all citations	total cites to single authored papers
cpsf	all citations	number of single+first authored papers
ncsf	all citations	total cites to single+first authored papers
npsfl	all citations	number of single+first+last authored papers
ncsfl	all citations	total cites to single+first+last authored papers
c	all citations	composite score
npciting	all citations	number of distinct citing papers
cprat	all citations	ratio of total citations to distinct citing papers
np6019 cited9619	all citations	number of papers 1960-2019 that have been cited at least once
np6019_d		# papers 1960-2019 in titles that are discontinued in Scopus
nc9619_d		total cites 1996-2019 from titles that are discontinued in Scopus
sm-subfield-1	all citations	top ranked Science-Metrix category (subfield) for author
sm-subfield-1-frac	all citations	associated category fraction
sm-subfield-2	all citations	second ranked Science-Metrix category (subfield) for author
sm-subfield-2-frac	all citations	associated category fraction
sm-field	all citations	top ranked higher-level Science-Metrix category (field) for author
sm-field-frac	all citations	associated category fraction
rank sm-subfield-1	all citations	rank of c within category sm-subfield-1
rank sm-subfield-1 (ns)	self-citations excluded	rank of c (ns) within category sm-subfield-1
sm-subfield-1 count		total number of authors within category sm-subfield-1
